# Supplementary material for: Oropharyngeal resistome remains stable during COVID-19 therapy, while fecal resistome shifts toward a less diverse resistotype
Source: iScience. 2024 Nov 5;27(12):111319. doi: 10.1016/j.isci.2024.111319 (PMC11617248; doi:10.1016/j.isci.2024.111319)
Supplement: Table S1. Oropharyngeal and fecal samples collected from patients in different time points, related to Table 2 [file mmc2.xls]

## Sheet: Лист1
Oropharyngeal and fecal samples collected from patients in different time points
Contaminant samples that were discarded during data processing are marked with “C”.
“M” stands for “mild” course of the disease, “S” stands for “severe” course of the disease
No.	Patient ID	Severity	Oropharyngeal			Fecal
			Admission	1 week	2 weeks	Admission	1 week	2 weeks
1	1	M	1	1	0	1	1	0
2	3	S	1	1	0	1	1	0
3	4	M	1	1	0	1	1	0
4	5	S	1	1	0	1	1	0
5	6	S	1	1	0	1	0	0
6	8	S	1	1	0	1	1	0
7	9	M	1	1	0	1	0	0
8	10	S	1	1	0	1	1	0
9	11	S	1	1	0	1	0	0
10	12	M	1	1	0	1	1	0
11	13	M	C	1	1	1	0	0
12	17	M	1	1	0	1	0	0
13	18	S	C	1	1	0	0	0
14	19	S	1	1	0	1	0	0
15	20	M	1	1	0	1	0	0
16	21	M	1	1	0	1	0	0
17	25	M	1	1	0	1	0	0
18	26	S	1	1	0	1	1	0
19	31	M	1	0	0	1	1	0
20	36	S	1	1	0	1	0	0
21	38	M	1	1	1	1	0	0
22	47	S	1	1	1	1	0	0
23	48	S	1	1	1	1	0	1
24	52	M	1	1	0	1	1	0
25	56	S	1	1	1	1	0	0
26	58	S	1	1	0	1	1	0
27	59	M	1	1	0	1	0	0
28	61	M	1	1	1	0	0	0
29	62	M	1	1	1	0	0	0
30	65	M	1	1	0	0	1	0
31	66	M	1	1	1	0	1	1
32	67	S	1	1	1	1	1	1
33	68	S	C	1	1	1	0	0
34	69	M	1	1	1	0	1	0
35	70	M	1	1	1	1	1	0
36	72	M	1	1	1	1	1	0
37	73	M	1	1	0	1	1	0
38	76	M	1	1	1	0	1	1
39	77	M	1	1	0	1	0	0
40	78	S	1	1	1	0	0	0
41	80	S	1	1	0	1	1	0
42	81	M	1	C	0	1	0	0
43	82	S	1	1	0	0	1	0
44	84	S	1	1	0	1	0	0
45	85	M	1	1	0	1	0	0
46	86	S	1	1	0	0	0	0
47	87	S	1	1	1	1	1	1
48	90	M	1	1	1	1	1	1
49	95	S	1	1	1	0	0	0
50	97	M	1	1	0	1	0	0
51	98	S	1	1	0	1	1	0
52	101	M	1	0	1	0	0	1
53	102	M	1	1	0	1	1	0
54	104	M	1	1	0	1	1	0
55	107	S	1	1	1	1	1	1
56	111	S	1	1	1	0	1	0
57	112	S	1	1	1	0	1	1
58	114	S	1	1	0	1	0	0
59	115	M	1	1	0	1	0	0
60	117	S	1	1	1	1	1	0
61	120	S	1	1	0	1	1	0
62	123	S	1	1	1	1	1	0
63	125	S	1	1	0	1	0	0
64	147	S	1	1	0	1	0	0
65	148	S	1	0	1	1	0	1
66	155	M	1	1	0	1	0	0
67	161	S	1	1	0	0	1	0
68	162	S	1	1	0	1	1	0
69	166	M	1	C	0	1	0	0
70	176	S	1	1	1	0	1	0
71	184	S	0	C	C	1	0	0
72	187	S	1	1	1	0	1	0
73	196	M	C	1	0	1	0	0
74	241	M	1	1	0	1	1	0
75	272	S	1	1	1	1	1	0
76	275	S	0	0	0	1	1	0
77	284	S	1	1	1	1	1	0
78	289	M	1	1	1	1	1	0
79	314	S	C	C	0	1	1	0
80	329	S	0	0	0	1	1	0
81	335	M	0	0	0	1	1	0
82	344	M	1	1	0	1	1	0
83	345	S	1	1	0	1	1	0
84	356	M	1	1	1	1	0	1
85	357	M	1	1	0	1	1	0
86	367	M	1	1	1	1	1	0
87	376	M	1	1	0	1	1	0
88	381	M	1	1	1	1	1	1
89	396	M	1	1	0	1	1	0
90	407	M	1	1	0	1	1	0
91	411	M	1	1	0	1	1	0
92	414	S	1	1	0	1	1	0
93	424	S	1	1	0	1	1	1
94	432	M	1	1	0	1	1	0
95	448	S	1	1	1	0	1	1
96	462	S	0	0	1	1	1	0
97	463	S	1	1	0	1	C	0
98	547	M	1	0	0	1	1	0
99	548	M	1	1	0	1	1	0
100	589	M	1	1	0	1	1	0
