# Supplementary material for: Oropharyngeal resistome remains stable during COVID-19 therapy, while fecal resistome shifts toward a less diverse resistotype
Source: iScience. 2024 Nov 5;27(12):111319. doi: 10.1016/j.isci.2024.111319 (PMC11617248; doi:10.1016/j.isci.2024.111319)
Supplement: Table S8. Minimal Bray-Curtis distances for each of the paired fecal and oropharyngeal samples, based on AR genes RPKM counts, related to Figure 4 [file mmc3.xls]

## Sheet: Лист1
Minimal Bray-Curtis distances for each of the fecal samples, based on RPKM counts of each AR gene.
Samples with their paired sample as the closest sample are marked bold.
Only samples collected at time point 1 and time point 2 are shown.
No.	Sample name	Sample with the minimal distance	Minimal distance	Paired sample name	Distance to the paired sample	Sample source
1	1_F1	8_F2	0.355509020836348	1_F2	0.53579774746824	Fecal
2	1_F2	120_F1	0.33145509169438	1_F1	0.53579774746824	Fecal
3	10_F1	80_F1	0.409035078659727	10_F2	0.883749888046768	Fecal
4	10_F2	102_F1	0.494957916698536	10_F1	0.883749888046768	Fecal
5	102_F1	272_F1	0.335228036305041	102_F2	0.532050001098235	Fecal
6	102_F2	120_F1	0.44240387130302	102_F1	0.532050001098235	Fecal
7	104_F1	104_F2	0.247808380972327	104_F2	0.247808380972327	Fecal
8	104_F2	104_F1	0.247808380972327	104_F1	0.247808380972327	Fecal
9	107_F1	52_F1	0.365243845720452	107_F2	0.744911090240809	Fecal
10	107_F2	58_F2	0.394408530143732	107_F1	0.744911090240809	Fecal
11	117_F1	73_F1	0.430428155465971	117_F2	0.44606122757796	Fecal
12	117_F2	241_F1	0.377709822853363	117_F1	0.44606122757796	Fecal
13	12_F1	12_F2	0.343438438257269	12_F2	0.343438438257269	Fecal
14	12_F2	12_F1	0.343438438257269	12_F1	0.343438438257269	Fecal
15	120_F1	162_F2	0.328498239136053	120_F2	0.573027214650888	Fecal
16	120_F2	589_F2	0.349024580825661	120_F1	0.573027214650888	Fecal
17	123_F1	31_F1	0.249850822620407	123_F2	0.433793964016183	Fecal
18	123_F2	344_F2	0.297370100081025	123_F1	0.433793964016183	Fecal
19	162_F1	162_F2	0.331015639202759	162_F2	0.331015639202759	Fecal
20	162_F2	329_F1	0.287076698998697	162_F1	0.331015639202759	Fecal
21	241_F1	117_F2	0.377709822853363	241_F2	0.463693638376513	Fecal
22	241_F2	367_F1	0.330639856453892	241_F1	0.463693638376513	Fecal
23	26_F1	26_F2	0.331490181615445	26_F2	0.331490181615445	Fecal
24	26_F2	26_F1	0.331490181615445	26_F1	0.331490181615445	Fecal
25	272_F1	272_F2	0.281267255005952	272_F2	0.281267255005952	Fecal
26	272_F2	272_F1	0.281267255005952	272_F1	0.281267255005952	Fecal
27	275_F1	275_F2	0.336743736959186	275_F2	0.336743736959186	Fecal
28	275_F2	275_F1	0.336743736959186	275_F1	0.336743736959186	Fecal
29	284_F1	335_F2	0.11021199967651	284_F2	0.90775424299726	Fecal
30	284_F2	357_F1	0.442331652349753	284_F1	0.90775424299726	Fecal
31	289_F1	58_F1	0.312001352809279	289_F2	0.954688689909031	Fecal
32	289_F2	162_F1	0.555350618842739	289_F1	0.954688689909031	Fecal
33	3_F1	90_F1	0.317747808119222	3_F2	0.558416341024551	Fecal
34	3_F2	73_F1	0.331528853234122	3_F1	0.558416341024551	Fecal
35	31_F1	344_F1	0.178835268417907	31_F2	0.796947775584833	Fecal
36	31_F2	70_F1	0.311836376676294	31_F1	0.796947775584833	Fecal
37	314_F1	432_F1	0.390296110222792	314_F2	0.789295455760227	Fecal
38	314_F2	381_F1	0.373410129731928	314_F1	0.789295455760227	Fecal
39	329_F1	162_F2	0.287076698998697	329_F2	0.873878969752843	Fecal
40	329_F2	396_F2	0.518808645828704	329_F1	0.873878969752843	Fecal
41	335_F1	547_F2	0.194350660044922	335_F2	0.306368673097762	Fecal
42	335_F2	284_F1	0.11021199967651	335_F1	0.306368673097762	Fecal
43	344_F1	31_F1	0.178835268417907	344_F2	0.27003161907465	Fecal
44	344_F2	344_F1	0.27003161907465	344_F1	0.27003161907465	Fecal
45	345_F1	589_F1	0.241007147507958	345_F2	0.329490983119093	Fecal
46	345_F2	345_F1	0.329490983119093	345_F1	0.329490983119093	Fecal
47	357_F1	414_F1	0.424415062234961	357_F2	0.578851589381209	Fecal
48	357_F2	367_F1	0.33060834200871	357_F1	0.578851589381209	Fecal
49	367_F1	367_F2	0.324727772918429	367_F2	0.324727772918429	Fecal
50	367_F2	367_F1	0.324727772918429	367_F1	0.324727772918429	Fecal
51	376_F1	12_F2	0.358227786318565	376_F2	0.561976751225434	Fecal
52	376_F2	12_F1	0.439853944011874	376_F1	0.561976751225434	Fecal
53	381_F1	314_F2	0.373410129731928	381_F2	0.378663406127476	Fecal
54	381_F2	381_F1	0.378663406127476	381_F1	0.378663406127476	Fecal
55	396_F1	407_F1	0.374199043944983	396_F2	0.702687654447617	Fecal
56	396_F2	462_F1	0.248367708577401	396_F1	0.702687654447617	Fecal
57	4_F1	73_F1	0.510164031749754	4_F2	0.82198098617719	Fecal
58	4_F2	345_F1	0.274644385486837	4_F1	0.82198098617719	Fecal
59	411_F1	70_F2	0.279135835848752	411_F2	0.37267873301846	Fecal
60	411_F2	411_F1	0.37267873301846	411_F1	0.37267873301846	Fecal
61	414_F1	407_F1	0.307386872378317	414_F2	0.781625088563553	Fecal
62	414_F2	275_F2	0.395696916694849	414_F1	0.781625088563553	Fecal
63	432_F1	314_F1	0.390296110222792	432_F2	0.769207822439897	Fecal
64	432_F2	70_F2	0.296397001132765	432_F1	0.769207822439897	Fecal
65	5_F1	117_F2	0.466994998866387	5_F2	0.908877679003396	Fecal
66	5_F2	432_F2	0.334767308395709	5_F1	0.908877679003396	Fecal
67	52_F1	344_F1	0.242945522473663	52_F2	0.657706580443666	Fecal
68	52_F2	414_F1	0.415058081188993	52_F1	0.657706580443666	Fecal
69	547_F1	123_F1	0.27140171461947	547_F2	0.874530223991373	Fecal
70	547_F2	335_F1	0.194350660044922	547_F1	0.874530223991373	Fecal
71	548_F1	432_F2	0.332747916352453	548_F2	0.381570059861071	Fecal
72	548_F2	367_F1	0.352594167869228	548_F1	0.381570059861071	Fecal
73	58_F1	289_F1	0.312001352809279	58_F2	0.709006248947709	Fecal
74	58_F2	107_F2	0.394408530143732	58_F1	0.709006248947709	Fecal
75	589_F1	345_F1	0.241007147507958	589_F2	0.61313334204927	Fecal
76	589_F2	120_F2	0.349024580825661	589_F1	0.61313334204927	Fecal
77	70_F1	31_F2	0.311836376676294	70_F2	0.554386412685756	Fecal
78	70_F2	411_F1	0.279135835848752	70_F1	0.554386412685756	Fecal
79	72_F1	345_F1	0.322586042666047	72_F2	0.332320123273482	Fecal
80	72_F2	4_F2	0.308046732641893	72_F1	0.332320123273482	Fecal
81	73_F1	3_F2	0.331528853234122	73_F2	0.783934170105504	Fecal
82	73_F2	162_F2	0.357570206861046	73_F1	0.783934170105504	Fecal
83	8_F1	424_F1	0.344225244349178	8_F2	0.644502154427804	Fecal
84	8_F2	1_F1	0.355509020836348	8_F1	0.644502154427804	Fecal
85	80_F1	424_F1	0.341135638530981	80_F2	0.719259864599769	Fecal
86	80_F2	162_F1	0.393541130570344	80_F1	0.719259864599769	Fecal
87	90_F1	3_F1	0.317747808119222	90_F2	0.873409286663894	Fecal
88	90_F2	335_F1	0.20511055462941	90_F1	0.873409286663894	Fecal
89	98_F1	3_F2	0.438316450657472	98_F2	0.835888342645314	Fecal
90	98_F2	284_F2	0.505950922893369	98_F1	0.835888342645314	Fecal
91	407_F1	414_F1	0.307386872378317	407_F2	0.728189307381012	Fecal
92	407_F2	314_F2	0.425212315998462	407_F1	0.728189307381012	Fecal
93	424_F1	52_F1	0.293077041213608	424_F2	0.345153194861216	Fecal
94	424_F2	424_F1	0.345153194861216	424_F1	0.345153194861216	Fecal
95	462_F1	462_F2	0.235111103603835	462_F2	0.235111103603835	Fecal
96	462_F2	462_F1	0.235111103603835	462_F1	0.235111103603835	Fecal
97	67_F1	344_F1	0.21170919081002	67_F2	0.373170840026894	Fecal
98	67_F2	344_F2	0.347599720243924	67_F1	0.373170840026894	Fecal
99	1_FSW_1	123_FSW_1	0.174003379425497	1_FSW_2	0.201800787235435	Oropharyngeal
100	1_FSW_2	162_FSW_1	0.153081177833043	1_FSW_1	0.201800787235435	Oropharyngeal
101	3_FSW_1	411_FSW_2	0.186225355523944	3_FSW_2	0.244408648018527	Oropharyngeal
102	3_FSW_2	4_FSW_2	0.135639954248557	3_FSW_1	0.244408648018527	Oropharyngeal
103	4_FSW_1	4_FSW_2	0.137962739282394	4_FSW_2	0.137962739282394	Oropharyngeal
104	4_FSW_2	3_FSW_2	0.135639954248557	4_FSW_1	0.137962739282394	Oropharyngeal
105	5_FSW_1	414_FSW_1	0.120242751738463	5_FSW_2	0.361642601953151	Oropharyngeal
106	5_FSW_2	411_FSW_1	0.147321601989046	5_FSW_1	0.361642601953151	Oropharyngeal
107	6_FSW_1	98_FSW_1	0.258638313017037	6_FSW_2	0.402948286352258	Oropharyngeal
108	6_FSW_2	17_FSW_2	0.118933788915793	6_FSW_1	0.402948286352258	Oropharyngeal
109	8_FSW_1	272_FSW_2	0.236611435449323	8_FSW_2	0.37573659386279	Oropharyngeal
110	8_FSW_2	77_FSW_2	0.226447382663348	8_FSW_1	0.37573659386279	Oropharyngeal
111	9_FSW_1	356_FSW_1	0.130962992145772	9_FSW_2	0.259052927409518	Oropharyngeal
112	9_FSW_2	73_FSW_2	0.119102133533363	9_FSW_1	0.259052927409518	Oropharyngeal
113	10_FSW_1	58_FSW_1	0.104119050342352	10_FSW_2	0.146623237902962	Oropharyngeal
114	10_FSW_2	73_FSW_2	0.0930982606839455	10_FSW_1	0.146623237902962	Oropharyngeal
115	11_FSW_1	87_FSW_1	0.196866209319986	11_FSW_2	0.602469506443879	Oropharyngeal
116	11_FSW_2	289_FSW_1	0.145000032348431	11_FSW_1	0.602469506443879	Oropharyngeal
117	12_FSW_1	344_FSW_2	0.215471485382338	12_FSW_2	0.565257961963551	Oropharyngeal
118	12_FSW_2	3_FSW_2	0.239669533749634	12_FSW_1	0.565257961963551	Oropharyngeal
119	17_FSW_1	20_FSW_1	0.161131305608011	17_FSW_2	0.47273569371729	Oropharyngeal
120	17_FSW_2	6_FSW_2	0.118933788915793	17_FSW_1	0.47273569371729	Oropharyngeal
121	19_FSW_1	463_FSW_1	0.168353519695875	19_FSW_2	0.240441544585749	Oropharyngeal
122	19_FSW_2	411_FSW_2	0.216425872335266	19_FSW_1	0.240441544585749	Oropharyngeal
123	20_FSW_1	147_FSW_2	0.115333520185793	20_FSW_2	0.371908025172146	Oropharyngeal
124	20_FSW_2	47_FSW_1	0.179897157462342	20_FSW_1	0.371908025172146	Oropharyngeal
125	21_FSW_1	367_FSW_1	0.113503079056745	21_FSW_2	0.535483003582006	Oropharyngeal
126	21_FSW_2	123_FSW_2	0.141957592943353	21_FSW_1	0.535483003582006	Oropharyngeal
127	25_FSW_1	70_FSW_2	0.118089552231606	25_FSW_2	0.214614145508078	Oropharyngeal
128	25_FSW_2	82_FSW_2	0.149976219319646	25_FSW_1	0.214614145508078	Oropharyngeal
129	26_FSW_1	5_FSW_2	0.19650577958497	26_FSW_2	0.405817077101821	Oropharyngeal
130	26_FSW_2	111_FSW_2	0.133862997596702	26_FSW_1	0.405817077101821	Oropharyngeal
131	36_FSW_1	284_FSW_1	0.0939571566226172	36_FSW_2	0.245207828589374	Oropharyngeal
132	36_FSW_2	76_FSW_1	0.0334360792826141	36_FSW_1	0.245207828589374	Oropharyngeal
133	38_FSW_1	161_FSW_1	0.122362063513797	38_FSW_2	0.284284792553383	Oropharyngeal
134	38_FSW_2	98_FSW_1	0.130733749552499	38_FSW_1	0.284284792553383	Oropharyngeal
135	47_FSW_1	20_FSW_2	0.179897157462342	47_FSW_2	0.735218582281649	Oropharyngeal
136	47_FSW_2	17_FSW_2	0.193726357507647	47_FSW_1	0.735218582281649	Oropharyngeal
137	48_FSW_1	77_FSW_1	0.281728317585229	48_FSW_2	0.342799691029249	Oropharyngeal
138	48_FSW_2	357_FSW_1	0.138332802796163	48_FSW_1	0.342799691029249	Oropharyngeal
139	52_FSW_1	69_FSW_2	0.15298591218207	52_FSW_2	0.295514424467207	Oropharyngeal
140	52_FSW_2	87_FSW_1	0.161988441523956	52_FSW_1	0.295514424467207	Oropharyngeal
141	56_FSW_1	187_FSW_1	0.15649676602859	56_FSW_2	0.699503789570008	Oropharyngeal
142	56_FSW_2	3_FSW_1	0.245131866896662	56_FSW_1	0.699503789570008	Oropharyngeal
143	58_FSW_1	10_FSW_2	0.0957757087061856	58_FSW_2	0.123621361056089	Oropharyngeal
144	58_FSW_2	102_FSW_2	0.088751905804191	58_FSW_1	0.123621361056089	Oropharyngeal
145	59_FSW_1	77_FSW_1	0.204982726797704	59_FSW_2	0.662302329793109	Oropharyngeal
146	59_FSW_2	90_FSW_1	0.143972804469216	59_FSW_1	0.662302329793109	Oropharyngeal
147	61_FSW_1	117_FSW_1	0.146531130704686	61_FSW_2	0.48630398100373	Oropharyngeal
148	61_FSW_2	111_FSW_1	0.28857196692487	61_FSW_1	0.48630398100373	Oropharyngeal
149	62_FSW_1	62_FSW_2	0.0683307080389948	62_FSW_2	0.0683307080389948	Oropharyngeal
150	62_FSW_2	62_FSW_1	0.0683307080389948	62_FSW_1	0.0683307080389948	Oropharyngeal
151	65_FSW_1	65_FSW_2	0.260705854095785	65_FSW_2	0.260705854095785	Oropharyngeal
152	65_FSW_2	69_FSW_1	0.174374380714867	65_FSW_1	0.260705854095785	Oropharyngeal
153	66_FSW_1	432_FSW_1	0.149085519472861	66_FSW_2	0.427623851966186	Oropharyngeal
154	66_FSW_2	26_FSW_1	0.238174033624597	66_FSW_1	0.427623851966186	Oropharyngeal
155	67_FSW_1	70_FSW_1	0.208161376449197	67_FSW_2	0.240784993473607	Oropharyngeal
156	67_FSW_2	67_FSW_1	0.240784993473607	67_FSW_1	0.240784993473607	Oropharyngeal
157	69_FSW_1	73_FSW_1	0.158604652210221	69_FSW_2	0.338719990426812	Oropharyngeal
158	69_FSW_2	123_FSW_1	0.108934314887687	69_FSW_1	0.338719990426812	Oropharyngeal
159	70_FSW_1	20_FSW_1	0.153931910598494	70_FSW_2	0.306783558518825	Oropharyngeal
160	70_FSW_2	58_FSW_2	0.115332778330325	70_FSW_1	0.306783558518825	Oropharyngeal
161	72_FSW_1	147_FSW_1	0.118654386508338	72_FSW_2	0.224906265596885	Oropharyngeal
162	72_FSW_2	70_FSW_2	0.128692854332437	72_FSW_1	0.224906265596885	Oropharyngeal
163	73_FSW_1	69_FSW_1	0.158604652210221	73_FSW_2	0.274553913759871	Oropharyngeal
164	73_FSW_2	10_FSW_2	0.0930982606839455	73_FSW_1	0.274553913759871	Oropharyngeal
165	76_FSW_1	36_FSW_2	0.0334360792826141	76_FSW_2	0.450497746735063	Oropharyngeal
166	76_FSW_2	114_FSW_2	0.124309931698593	76_FSW_1	0.450497746735063	Oropharyngeal
167	77_FSW_1	86_FSW_1	0.153701106909999	77_FSW_2	0.659689101513889	Oropharyngeal
168	77_FSW_2	8_FSW_2	0.226447382663348	77_FSW_1	0.659689101513889	Oropharyngeal
169	78_FSW_1	176_FSW_1	0.105582396464185	78_FSW_2	0.374178353563889	Oropharyngeal
170	78_FSW_2	85_FSW_2	0.143709227441097	78_FSW_1	0.374178353563889	Oropharyngeal
171	80_FSW_1	411_FSW_1	0.182030460616031	80_FSW_2	0.586247041187868	Oropharyngeal
172	80_FSW_2	147_FSW_1	0.0992418643771213	80_FSW_1	0.586247041187868	Oropharyngeal
173	82_FSW_1	25_FSW_1	0.138424353316268	82_FSW_2	0.302710946740196	Oropharyngeal
174	82_FSW_2	463_FSW_2	0.109824323565017	82_FSW_1	0.302710946740196	Oropharyngeal
175	84_FSW_1	432_FSW_1	0.211052551246947	84_FSW_2	0.56605266704939	Oropharyngeal
176	84_FSW_2	356_FSW_1	0.141818405881641	84_FSW_1	0.56605266704939	Oropharyngeal
177	85_FSW_1	289_FSW_1	0.128376705205377	85_FSW_2	0.410707211409688	Oropharyngeal
178	85_FSW_2	78_FSW_2	0.143709227441097	85_FSW_1	0.410707211409688	Oropharyngeal
179	86_FSW_1	77_FSW_1	0.153701106909999	86_FSW_2	0.279230615442127	Oropharyngeal
180	86_FSW_2	97_FSW_1	0.218210881853588	86_FSW_1	0.279230615442127	Oropharyngeal
181	87_FSW_1	17_FSW_2	0.135958931669287	87_FSW_2	0.265160775722347	Oropharyngeal
182	87_FSW_2	107_FSW_1	0.237692937368211	87_FSW_1	0.265160775722347	Oropharyngeal
183	90_FSW_1	589_FSW_1	0.127254300885465	90_FSW_2	0.269053788386552	Oropharyngeal
184	90_FSW_2	114_FSW_1	0.158935683466729	90_FSW_1	0.269053788386552	Oropharyngeal
185	95_FSW_1	95_FSW_2	0.116159120672029	95_FSW_2	0.116159120672029	Oropharyngeal
186	95_FSW_2	95_FSW_1	0.116159120672029	95_FSW_1	0.116159120672029	Oropharyngeal
187	97_FSW_1	20_FSW_1	0.145275406168031	97_FSW_2	0.434289142911116	Oropharyngeal
188	97_FSW_2	78_FSW_1	0.152644681260441	97_FSW_1	0.434289142911116	Oropharyngeal
189	98_FSW_1	38_FSW_2	0.130733749552499	98_FSW_2	0.380268704205326	Oropharyngeal
190	98_FSW_2	241_FSW_2	0.163250463263436	98_FSW_1	0.380268704205326	Oropharyngeal
191	102_FSW_1	125_FSW_2	0.196475349145869	102_FSW_2	0.336412842913496	Oropharyngeal
192	102_FSW_2	58_FSW_2	0.088751905804191	102_FSW_1	0.336412842913496	Oropharyngeal
193	104_FSW_1	104_FSW_2	0.163982080815176	104_FSW_2	0.163982080815176	Oropharyngeal
194	104_FSW_2	104_FSW_1	0.163982080815176	104_FSW_1	0.163982080815176	Oropharyngeal
195	107_FSW_1	381_FSW_1	0.142012079599734	107_FSW_2	0.241594203283403	Oropharyngeal
196	107_FSW_2	289_FSW_1	0.14070191443687	107_FSW_1	0.241594203283403	Oropharyngeal
197	111_FSW_1	61_FSW_2	0.28857196692487	111_FSW_2	0.603616101167275	Oropharyngeal
198	111_FSW_2	26_FSW_2	0.133862997596702	111_FSW_1	0.603616101167275	Oropharyngeal
199	112_FSW_1	6_FSW_2	0.197235152715997	112_FSW_2	0.499656157938605	Oropharyngeal
200	112_FSW_2	289_FSW_1	0.241569353747336	112_FSW_1	0.499656157938605	Oropharyngeal
201	114_FSW_1	284_FSW_1	0.074324579348734	114_FSW_2	0.350401165770667	Oropharyngeal
202	114_FSW_2	76_FSW_2	0.124309931698593	114_FSW_1	0.350401165770667	Oropharyngeal
203	115_FSW_1	67_FSW_1	0.232754413326804	115_FSW_2	0.293635096583797	Oropharyngeal
204	115_FSW_2	407_FSW_1	0.137439992537926	115_FSW_1	0.293635096583797	Oropharyngeal
205	117_FSW_1	61_FSW_1	0.146531130704686	117_FSW_2	0.592301250246405	Oropharyngeal
206	117_FSW_2	589_FSW_2	0.186692199492681	117_FSW_1	0.592301250246405	Oropharyngeal
207	120_FSW_1	111_FSW_2	0.176512853981788	120_FSW_2	0.550016166058193	Oropharyngeal
208	120_FSW_2	20_FSW_2	0.463994971451571	120_FSW_1	0.550016166058193	Oropharyngeal
209	123_FSW_1	69_FSW_2	0.108934314887687	123_FSW_2	0.170821152061118	Oropharyngeal
210	123_FSW_2	21_FSW_2	0.141957592943353	123_FSW_1	0.170821152061118	Oropharyngeal
211	125_FSW_1	176_FSW_2	0.229540103600607	125_FSW_2	0.583899880799153	Oropharyngeal
212	125_FSW_2	20_FSW_1	0.146507242201533	125_FSW_1	0.583899880799153	Oropharyngeal
213	147_FSW_1	80_FSW_2	0.0992418643771213	147_FSW_2	0.326363355204402	Oropharyngeal
214	147_FSW_2	20_FSW_1	0.115333520185793	147_FSW_1	0.326363355204402	Oropharyngeal
215	155_FSW_1	161_FSW_1	0.156928186452662	155_FSW_2	0.294671102543784	Oropharyngeal
216	155_FSW_2	396_FSW_1	0.114290821915607	155_FSW_1	0.294671102543784	Oropharyngeal
217	161_FSW_1	38_FSW_1	0.122362063513797	161_FSW_2	0.571885151983231	Oropharyngeal
218	161_FSW_2	463_FSW_2	0.108200631221618	161_FSW_1	0.571885151983231	Oropharyngeal
219	162_FSW_1	1_FSW_2	0.153081177833043	162_FSW_2	0.271437571571378	Oropharyngeal
220	162_FSW_2	162_FSW_1	0.271437571571378	162_FSW_1	0.271437571571378	Oropharyngeal
221	176_FSW_1	78_FSW_1	0.105582396464185	176_FSW_2	0.455275341401358	Oropharyngeal
222	176_FSW_2	125_FSW_1	0.229540103600607	176_FSW_1	0.455275341401358	Oropharyngeal
223	187_FSW_1	187_FSW_2	0.146362443453989	187_FSW_2	0.146362443453989	Oropharyngeal
224	187_FSW_2	38_FSW_2	0.137134435224479	187_FSW_1	0.146362443453989	Oropharyngeal
225	241_FSW_1	85_FSW_2	0.630660043725672	241_FSW_2	0.708122257163481	Oropharyngeal
226	241_FSW_2	98_FSW_2	0.163250463263436	241_FSW_1	0.708122257163481	Oropharyngeal
227	272_FSW_1	112_FSW_1	0.247675207287471	272_FSW_2	0.602762438929519	Oropharyngeal
228	272_FSW_2	8_FSW_1	0.236611435449323	272_FSW_1	0.602762438929519	Oropharyngeal
229	284_FSW_1	114_FSW_1	0.074324579348734	284_FSW_2	0.675696275073314	Oropharyngeal
230	284_FSW_2	25_FSW_2	0.214701953023737	284_FSW_1	0.675696275073314	Oropharyngeal
231	289_FSW_1	176_FSW_1	0.125854362288969	289_FSW_2	0.207023804903712	Oropharyngeal
232	289_FSW_2	176_FSW_1	0.163314098426426	289_FSW_1	0.207023804903712	Oropharyngeal
233	344_FSW_1	176_FSW_1	0.11991434756347	344_FSW_2	0.311084551504747	Oropharyngeal
234	344_FSW_2	241_FSW_2	0.194386478587361	344_FSW_1	0.311084551504747	Oropharyngeal
235	345_FSW_1	10_FSW_2	0.104228510642752	345_FSW_2	0.33685829049745	Oropharyngeal
236	345_FSW_2	155_FSW_2	0.150366491389538	345_FSW_1	0.33685829049745	Oropharyngeal
237	356_FSW_1	9_FSW_1	0.130962992145772	356_FSW_2	0.683783808145565	Oropharyngeal
238	356_FSW_2	289_FSW_2	0.165986533437142	356_FSW_1	0.683783808145565	Oropharyngeal
239	357_FSW_1	396_FSW_1	0.130967661291997	357_FSW_2	0.158732952986887	Oropharyngeal
240	357_FSW_2	161_FSW_1	0.135763886696694	357_FSW_1	0.158732952986887	Oropharyngeal
241	367_FSW_1	367_FSW_2	0.112223946459935	367_FSW_2	0.112223946459935	Oropharyngeal
242	367_FSW_2	367_FSW_1	0.112223946459935	367_FSW_1	0.112223946459935	Oropharyngeal
243	376_FSW_1	345_FSW_2	0.157364753082664	376_FSW_2	0.404567663910478	Oropharyngeal
244	376_FSW_2	381_FSW_1	0.175205577895619	376_FSW_1	0.404567663910478	Oropharyngeal
245	381_FSW_1	107_FSW_1	0.142012079599734	381_FSW_2	0.50534249943603	Oropharyngeal
246	381_FSW_2	424_FSW_2	0.294143939060281	381_FSW_1	0.50534249943603	Oropharyngeal
247	396_FSW_1	155_FSW_2	0.114290821915607	396_FSW_2	0.366788337514368	Oropharyngeal
248	396_FSW_2	147_FSW_1	0.148605479214131	396_FSW_1	0.366788337514368	Oropharyngeal
249	407_FSW_1	115_FSW_2	0.137439992537926	407_FSW_2	0.709890475187194	Oropharyngeal
250	407_FSW_2	187_FSW_2	0.175413403502286	407_FSW_1	0.709890475187194	Oropharyngeal
251	411_FSW_1	5_FSW_2	0.147321601989046	411_FSW_2	0.299210424908026	Oropharyngeal
252	411_FSW_2	73_FSW_1	0.172415926035992	411_FSW_1	0.299210424908026	Oropharyngeal
253	414_FSW_1	5_FSW_1	0.120242751738463	414_FSW_2	0.273901554537358	Oropharyngeal
254	414_FSW_2	90_FSW_1	0.199137622523982	414_FSW_1	0.273901554537358	Oropharyngeal
255	424_FSW_1	59_FSW_2	0.151948452909536	424_FSW_2	0.754133258061824	Oropharyngeal
256	424_FSW_2	176_FSW_2	0.288505104122735	424_FSW_1	0.754133258061824	Oropharyngeal
257	432_FSW_1	66_FSW_1	0.149085519472861	432_FSW_2	0.308275657732551	Oropharyngeal
258	432_FSW_2	1_FSW_2	0.224080224108836	432_FSW_1	0.308275657732551	Oropharyngeal
259	448_FSW_1	36_FSW_1	0.13095362236615	448_FSW_2	0.76884438099656"	Oropharyngeal
260	448_FSW_2	396_FSW_1	0.135153146714475	448_FSW_1	0.76884438099656	Oropharyngeal
261	463_FSW_1	107_FSW_2	0.153090496385512	463_FSW_2	0.409545887187473	Oropharyngeal
262	463_FSW_2	161_FSW_2	0.108200631221618	463_FSW_1	0.409545887187473	Oropharyngeal
263	548_FSW_1	62_FSW_1	0.0840168322314057	548_FSW_2	0.135236169136312	Oropharyngeal
264	548_FSW_2	10_FSW_1	0.118483912578741	548_FSW_1	0.135236169136312	Oropharyngeal
265	589_FSW_1	90_FSW_1	0.127254300885465	589_FSW_2	0.218670177562183	Oropharyngeal
266	589_FSW_2	107_FSW_1	0.154761034792442	589_FSW_1	0.218670177562183	Oropharyngeal
