# Supplementary material for: Oropharyngeal resistome remains stable during COVID-19 therapy, while fecal resistome shifts toward a less diverse resistotype
Source: iScience. 2024 Nov 5;27(12):111319. doi: 10.1016/j.isci.2024.111319 (PMC11617248; doi:10.1016/j.isci.2024.111319)
Supplement: Table S9. Fecal resistotypes and enterotypes assigned to each patient in different time points with additional metadata and antibiotics intake in the hospital, related to Figures 10, 18, and 22 [file mmc4.xls]

## Sheet: Лист1
Fecal resistotypes and enterotypes assigned to each patient in different time points with additional metadata and antibiotics intake in hospital.
“n/c” stands for “sample not collected”, “M” stands for “mild” patients, “S” stands for “severe” patients.
* — shift observed within the 1st week after admission to the hospital.
** — MCOV_0087 sample with intermediate resistotype was assigned RT2, when included in the analysis
*** — antibiotics intake during hospital therapy
Patient ID	Resistotype			Enterotype			Resistotype shift *	Enterotype shift*	Severity	AB group***
	Day0	Day7	Day14	Day0	Day7	Day14
1	RT1	RT2	n/c	BS	BS	n/c	yes	no	M	no
3	RT1	RT1	n/c	BS	BS	n/c	no	no	S	yes
4	RT1	RT2	n/c	B	BS	n/c	yes	yes	M	yes
5	RT2	RT2	n/c	BS	BS	n/c	no	no	S	yes
6	RT2	n/c	n/c	BS	n/c	n/c	n/a	n/a	S	NA
8	RT1	RT2	n/c	BS	S	n/c	yes	yes	S	yes
9	RT1	n/c	n/c	BS	n/c	n/c	n/a	n/a	M	NA
10	RT1	RT2	n/c	BS	BS	n/c	yes	no	S	no
11	RT1	n/c	n/c	BS	n/c	n/c	n/a	n/a	S	NA
12	RT2	RT2	n/c	BS	BS	n/c	no	no	M	no
13	RT2	n/c	n/c	BS	n/c	n/c	n/a	n/a	M	NA
17	RT1	n/c	n/c	B	n/c	n/c	n/a	n/a	M	NA
19	RT1	n/c	n/c	B	n/c	n/c	n/a	n/a	S	NA
20	RT1	n/c	n/c	BS	n/c	n/c	n/a	n/a	M	NA
21	RT2	n/c	n/c	B	n/c	n/c	n/a	n/a	M	NA
25	RT1	n/c	n/c	B	n/c	n/c	n/a	n/a	M	NA
26	RT2	RT2	n/c	BS	BS	n/c	no	no	S	yes
31	RT1	RT1	n/c	BS	BS	n/c	no	no	M	yes
36	RT1	n/c	n/c	BS	n/c	n/c	n/a	n/a	S	NA
38	RT1	n/c	n/c	BS	n/c	n/c	n/a	n/a	M	NA
47	RT1	n/c	n/c	B	n/c	n/c	n/a	n/a	S	NA
48	RT1	n/c	RT1	BS	n/c	BS	n/a	n/a	S	NA
52	RT1	RT1	n/c	B	B	n/c	no	no	M	no
56	RT1	n/c	n/c	B	n/c	n/c	n/a	n/a	S	NA
58	RT2	RT2	n/c	BS	BS	n/c	no	no	S	yes
59	RT2	n/c	n/c	BS	n/c	n/c	n/a	n/a	M	NA
65	n/c	RT2	n/c	n/c	BS	n/c	n/a	n/a	M	NA
66	n/c	RT2	RT2	n/c	BS	BS	n/a	n/a	M	NA
67	RT1	RT1	RT2	BS	BS	BS	no	no	S	yes
68	RT2	n/c	n/c	BS	n/c	n/c	n/a	n/a	S	NA
69	n/c	RT2	n/c	n/c	BS	n/c	n/a	n/a	M	NA
70	RT2	RT2	n/c	BS	BS	n/c	no	no	M	no
72	RT2	RT2	n/c	BS	BS	n/c	no	no	M	yes
73	RT1	RT2	n/c	B	BS	n/c	yes	yes	M	no
76	n/c	RT1	RT2	n/c	S	S	n/a	n/a	M	NA
77	RT1	n/c	n/c	BS	n/c	n/c	n/a	n/a	M	NA
80	RT1	RT1	n/c	B	BS	n/c	no	yes	S	yes
81	RT1	n/c	n/c	BS	n/c	n/c	n/a	n/a	M	NA
82	n/c	RT2	n/c	n/c	BS	n/c	n/a	n/a	S	NA
84	RT1	n/c	n/c	BS	n/c	n/c	n/a	n/a	S	NA
85	RT1	n/c	n/c	B	n/c	n/c	n/a	n/a	M	NA
87	RT1	intermediate (RT1/RT2)	RT1	B	B	B	yes**	no	S	NA
90	RT1	RT2	RT2	B	BS	BS	yes	yes	M	yes
97	RT1	n/c	n/c	B	n/c	n/c	n/a	n/a	M	NA
98	RT1	RT2	n/c	B	BS	n/c	yes	yes	S	no
101	n/c	n/c	RT2	n/c	n/c	S	n/a	n/a	M	NA
102	RT1	RT2	n/c	BS	BS	n/c	yes	no	M	yes
104	RT1	RT1	n/c	S	S	n/c	no	no	M	yes
107	RT1	RT2	RT2	BS	BS	BS	yes	no	S	no
111	n/c	RT2	n/c	n/c	S	n/c	n/a	n/a	S	NA
112	n/c	RT2	RT2	n/c	S	BS	n/a	n/a	S	NA
114	RT1	n/c	n/c	B	n/c	n/c	n/a	n/a	S	NA
115	RT1	n/c	n/c	S	n/c	n/c	n/a	n/a	M	NA
117	RT1	RT1	n/c	B	BS	n/c	no	yes	S	no
120	RT2	RT1	n/c	S	S	n/c	yes	no	S	yes
123	RT1	RT1	n/c	B	B	n/c	no	no	S	no
125	RT2	n/c	n/c	BS	n/c	n/c	n/a	n/a	S	NA
147	RT1	n/c	n/c	B	n/c	n/c	n/a	n/a	S	NA
148	RT1	n/c	RT2	B	n/c	B	n/a	n/a	S	NA
155	RT1	n/c	n/c	B	n/c	n/c	n/a	n/a	M	NA
161	n/c	RT1	n/c	n/c	BS	n/c	n/a	n/a	S	NA
162	RT2	RT1	n/c	S	S	n/c	yes	no	S	yes
166	RT1	n/c	n/c	B	n/c	n/c	n/a	n/a	M	NA
176	n/c	RT1	n/c	n/c	B	n/c	n/a	n/a	S	NA
184	RT1	n/c	n/c	BS	n/c	n/c	n/a	n/a	S	NA
187	n/c	RT1	n/c	n/c	S	n/c	n/a	n/a	S	NA
196	RT1	n/c	n/c	BS	n/c	n/c	n/a	n/a	M	NA
241	RT1	RT2	n/c	BS	BS	n/c	yes	no	M	no
272	RT2	RT2	n/c	BS	BS	n/c	no	no	S	no
275	RT1	RT2	n/c	B	BS	n/c	yes	yes	S	yes
284	RT1	RT1	n/c	B	S	n/c	no	yes	S	no
289	RT1	RT2	n/c	B	B	n/c	yes	no	M	yes
314	RT1	RT2	n/c	B	BS	n/c	yes	yes	S	no
329	RT1	RT1	n/c	BS	BS	n/c	no	no	S	no
335	RT2	RT2	n/c	BS	S	n/c	no	yes	M	yes
344	RT1	RT1	n/c	B	B	n/c	no	no	M	no
345	RT1	RT1	n/c	B	B	n/c	no	no	S	no
356	RT2	n/c	RT2	BS	n/c	BS	n/a	n/a	M	NA
357	RT1	RT1	n/c	BS	BS	n/c	no	no	M	no
367	RT1	RT2	n/c	BS	BS	n/c	yes	no	M	no
376	RT1	RT2	n/c	BS	BS	n/c	yes	no	M	no
381	RT1	RT1	RT1	B	B	B	no	no	M	no
396	RT1	RT1	n/c	B	B	n/c	no	no	M	no
407	RT1	RT2	n/c	B	B	n/c	yes	no	M	yes
411	RT2	RT2	n/c	B	BS	n/c	no	yes	M	no
414	RT1	RT2	n/c	B	BS	n/c	yes	yes	S	yes
424	RT1	RT1	RT1	B	B	BS	no	no	S	no
432	RT1	RT1	n/c	B	S	n/c	no	yes	M	no
448	n/c	RT1	RT1	n/c	BS	BS	n/a	n/a	S	NA
462	RT1	RT1	n/c	S	B	n/c	no	yes	S	yes
463	RT1	n/c	n/c	B	n/c	n/c	n/a	n/a	S	yes
547	RT1	RT2	n/c	BS	BS	n/c	yes	no	M	no
548	RT2	RT2	n/c	B	BS	n/c	no	yes	M	no
589	RT2	RT1	n/c	BS	B	n/c	yes	yes	M	no
