# Supplementary material for: Oropharyngeal resistome remains stable during COVID-19 therapy, while fecal resistome shifts toward a less diverse resistotype
Source: iScience. 2024 Nov 5;27(12):111319. doi: 10.1016/j.isci.2024.111319 (PMC11617248; doi:10.1016/j.isci.2024.111319)
Supplement: Table S13. Pairs of co-abundant oropharyngeal AR genes identified as a result of Spearman correlation tests based on RPKM values, related to Figure 14 [file mmc5.xls]

## Sheet: Лист1
Pairs of co-abundant fecal AR genes identified as a result of Spearman correlation tests based on RPKM values
Only gene pairs with rho > 0.9 are listed. P-values were adjusted using Bonferroni correction method
No.	P-value	Adjusted p-value	Rho	Gene 1	Gene 2
1	2.083284e-21	2.660145e-17	0.9145986	ACRA	ACRB
2	2.895970e-34	3.697864e-30	0.9308117	ACRA	AMPH
3	3.395046e-42	4.335134e-38	0.9580655	ACRA	ASMA
4	3.545103e-59	4.526742e-55	0.9692813	ACRA	CPXAR
5	4.923489e-23	6.286803e-19	0.9200686	ACRA	CRP
6	7.976113e-17	1.018470e-12	0.9034552	ACRA	EMRB
7	9.597249e-37	1.225473e-32	0.9486149	ACRA	KPN
8	5.897621e-51	7.530673e-47	0.9492528	ACRB	ACRD
9	1.356599e-43	1.732242e-39	0.9416808	ACRB	ACRE
10	1.668790e-75	2.130878e-71	0.9631658	ACRB	ACRF
11	2.708592e-44	3.458601e-40	0.9221689	ACRB	ACRS
12	4.872879e-38	6.222179e-34	0.9412918	ACRB	BACA
13	5.238069e-49	6.688491e-45	0.9330596	ACRB	BAER
14	1.777496e-32	2.269684e-28	0.9233712	ACRB	BAES
15	5.202982e-42	6.643687e-38	0.9277482	ACRB	BCR
16	3.089008e-30	3.944354e-26	0.9089158	ACRB	BLAEC
17	2.335945e-65	2.982768e-61	0.9714742	ACRB	CRP
18	1.109823e-27	1.417134e-23	0.9141694	ACRB	EMRA
19	1.754090e-44	2.239797e-40	0.9612553	ACRB	EMRB
20	3.019586e-31	3.855709e-27	0.9438086	ACRB	EMRR
21	1.010506e-56	1.290315e-52	0.9573085	ACRB	EPTA
22	9.338607e-31	1.192447e-26	0.9195751	ACRB	GADW
23	4.140477e-30	5.286976e-26	0.9092254	ACRB	GADX
24	1.143857e-16	1.460591e-12	0.9179425	ACRB	HNS
25	5.193039e-19	6.630992e-15	0.9269556	ACRB	MARA
26	8.446929e-44	1.078588e-39	0.9052474	ACRB	MARR
27	3.047544e-68	3.891408e-64	0.9528629	ACRB	MDFA
28	4.582256e-29	5.851083e-25	0.9057232	ACRB	MDTA
29	1.332629e-30	1.701634e-26	0.9333687	ACRB	MDTB
30	7.307324e-31	9.330722e-27	0.9303271	ACRB	MDTC
31	1.257003e-62	1.605067e-58	0.9530905	ACRB	MDTE
32	1.361319e-87	1.738268e-83	0.9551174	ACRB	MDTF
33	5.165778e-47	6.596181e-43	0.9334816	ACRB	MDTG
34	1.993490e-45	2.545487e-41	0.9492430	ACRB	MDTH
35	7.825928e-41	9.992928e-37	0.9357486	ACRB	MDTI
36	2.657864e-33	3.393827e-29	0.9052453	ACRB	MDTJ
37	1.834894e-77	2.342976e-73	0.9522501	ACRB	MDTK
38	2.389233e-28	3.050812e-24	0.9040749	ACRB	MDTN
39	4.476618e-51	5.716194e-47	0.9356093	ACRB	MDTO
40	1.165679e-29	1.488456e-25	0.9037131	ACRB	MDTP
41	1.102118e-57	1.407294e-53	0.9595106	ACRB	MSBA
42	9.765405e-45	1.246945e-40	0.9560717	ACRB	PBP2
43	1.013442e-54	1.294064e-50	0.9286698	ACRB	PMRF
44	7.912570e-69	1.010356e-64	0.9647472	ACRB	ROBA
45	3.180182e-50	4.060774e-46	0.9344881	ACRB	SOXS
46	4.325067e-41	5.522678e-37	0.9242831	ACRB	YOGI
47	8.087012e-43	1.032631e-38	0.9622703	ACRD	ACRE
48	4.824232e-41	6.160062e-37	0.9521421	ACRD	ACRF
49	4.950499e-30	6.321292e-26	0.9315216	ACRD	ACRS
50	7.002367e-80	8.941322e-76	0.9564568	ACRD	BACA
51	3.627257e-88	4.631644e-84	0.9739239	ACRD	BAER
52	3.819589e-59	4.877233e-55	0.9561819	ACRD	BAES
53	1.764887e-82	2.253584e-78	0.9799261	ACRD	BCR
54	6.364845e-25	8.127270e-21	0.9329264	ACRD	BLAEC
55	9.660777e-49	1.233585e-44	0.9401027	ACRD	CRP
56	1.422306e-71	1.816142e-67	0.9724563	ACRD	EMRA
57	7.759214e-101	9.907741e-97	0.9701376	ACRD	EMRB
58	8.582810e-34	1.095939e-29	0.9426571	ACRD	EMRD
59	2.793122e-44	3.566538e-40	0.9370488	ACRD	EMRR
60	1.125931e-17	1.437701e-13	0.9037250	ACRD	EMRY
61	3.354742e-69	4.283671e-65	0.9712264	ACRD	EPTA
62	1.449128e-23	1.850391e-19	0.9372468	ACRD	GADW
63	2.130738e-29	2.720739e-25	0.9368638	ACRD	GADX
64	3.435520e-21	4.386815e-17	0.9033688	ACRD	MARR
65	9.457780e-70	1.207664e-65	0.9766908	ACRD	MDFA
66	1.574934e-67	2.011033e-63	0.9699952	ACRD	MDTA
67	2.528104e-70	3.228137e-66	0.9715748	ACRD	MDTB
68	1.731096e-67	2.210437e-63	0.9728179	ACRD	MDTC
69	1.714132e-60	2.188775e-56	0.9767508	ACRD	MDTE
70	1.411805e-57	1.802733e-53	0.9710788	ACRD	MDTF
71	1.273090e-82	1.625609e-78	0.9696283	ACRD	MDTG
72	1.734748e-85	2.215100e-81	0.9831758	ACRD	MDTH
73	4.006205e-30	5.115523e-26	0.9339335	ACRD	MDTI
74	7.108377e-24	9.076686e-20	0.9114138	ACRD	MDTJ
75	3.195555e-44	4.080405e-40	0.9475858	ACRD	MDTK
76	7.149268e-58	9.128901e-54	0.9709044	ACRD	MDTN
77	2.997491e-94	3.827496e-90	0.9880525	ACRD	MDTO
78	8.226486e-63	1.050440e-58	0.9724191	ACRD	MDTP
79	1.420272e-58	1.813545e-54	0.9714805	ACRD	MSBA
80	2.942508e-99	3.757288e-95	0.9815597	ACRD	PBP2
81	4.819586e-53	6.154129e-49	0.9566289	ACRD	PMRF
82	6.687528e-64	8.539305e-60	0.9640763	ACRD	ROBA
83	1.544449e-54	1.972107e-50	0.9575582	ACRD	SOXS
84	1.516958e-96	1.937004e-92	0.9831402	ACRD	YOGI
85	3.713557e-53	4.741841e-49	0.9628795	ACRE	ACRF
86	2.090523e-41	2.669389e-37	0.9442964	ACRE	ACRS
87	1.000963e-33	1.278129e-29	0.9283143	ACRE	BACA
88	2.602761e-50	3.323465e-46	0.9656504	ACRE	BAER
89	2.080719e-31	2.656870e-27	0.9428093	ACRE	BAES
90	1.087262e-33	1.388325e-29	0.9498061	ACRE	BCR
91	8.101878e-20	1.034529e-15	0.9282978	ACRE	BLAEC
92	4.754721e-55	6.071304e-51	0.9221786	ACRE	CRP
93	1.972547e-25	2.518745e-21	0.9420671	ACRE	EMRA
94	2.795277e-39	3.569290e-35	0.9457196	ACRE	EMRB
95	2.635878e-22	3.365753e-18	0.9210207	ACRE	EMRD
96	6.305690e-14	8.051736e-10	0.9133181	ACRE	EMRK
97	3.465258e-26	4.424788e-22	0.9016738	ACRE	EMRR
98	2.011112e-14	2.567989e-10	0.9179567	ACRE	EMRY
99	2.806821e-35	3.584030e-31	0.9605088	ACRE	EPTA
100	3.361975e-11	4.292905e-07	0.9139770	ACRE	EVGS
101	2.903095e-16	3.706962e-12	0.9442228	ACRE	GADW
102	1.755952e-16	2.242175e-12	0.9241682	ACRE	GADX
103	2.302885e-08	2.940553e-04	0.9007062	ACRE	MARA
104	2.615642e-20	3.339913e-16	0.9184179	ACRE	MARR
105	4.604024e-51	5.878878e-47	0.9730822	ACRE	MDFA
106	4.378785e-28	5.591271e-24	0.9413466	ACRE	MDTA
107	3.201991e-29	4.088622e-25	0.9350727	ACRE	MDTB
108	2.812658e-26	3.591483e-22	0.9398263	ACRE	MDTC
109	1.087618e-91	1.388779e-87	0.9788962	ACRE	MDTE
110	2.197399e-66	2.805859e-62	0.9771263	ACRE	MDTF
111	6.384151e-36	8.151922e-32	0.9494403	ACRE	MDTG
112	1.110530e-46	1.418036e-42	0.9616000	ACRE	MDTH
113	4.140369e-48	5.286838e-44	0.9490380	ACRE	MDTI
114	3.317683e-17	4.236349e-13	0.9265970	ACRE	MDTJ
115	1.384602e-48	1.767998e-44	0.9641318	ACRE	MDTK
116	2.594338e-34	3.312710e-30	0.9459959	ACRE	MDTN
117	2.863178e-55	3.655992e-51	0.9720645	ACRE	MDTO
118	1.388137e-38	1.772513e-34	0.9493933	ACRE	MDTP
119	4.892208e-30	6.246861e-26	0.9540922	ACRE	MSBA
120	7.908539e-35	1.009841e-30	0.9524740	ACRE	PBP2
121	5.448150e-29	6.956743e-25	0.9482041	ACRE	PMRF
122	1.082367e-49	1.382074e-45	0.9560989	ACRE	ROBA
123	1.576952e-72	2.013610e-68	0.9595872	ACRE	SOXS
124	2.285690e-42	2.918598e-38	0.9542278	ACRE	YOGI
125	2.419077e-73	3.088919e-69	0.9650100	ACRF	ACRS
126	2.000134e-31	2.553971e-27	0.9186644	ACRF	BACA
127	9.457362e-44	1.207611e-39	0.9366770	ACRF	BAER
128	6.978318e-24	8.910614e-20	0.9140558	ACRF	BAES
129	1.379245e-34	1.761157e-30	0.9362567	ACRF	BCR
130	3.366208e-29	4.298311e-25	0.9441246	ACRF	BLAEC
131	7.156022e-68	9.137525e-64	0.9436594	ACRF	CRP
132	4.781024e-22	6.104890e-18	0.9115356	ACRF	EMRA
133	2.566418e-32	3.277059e-28	0.9262719	ACRF	EMRB
134	3.208395e-31	4.096799e-27	0.9431718	ACRF	EMRK
135	1.030116e-23	1.315355e-19	0.9234824	ACRF	EMRR
136	4.525660e-32	5.778815e-28	0.9441120	ACRF	EMRY
137	2.958643e-49	3.777891e-45	0.9656667	ACRF	EPTA
138	1.282617e-23	1.637774e-19	0.9492465	ACRF	EVGS
139	3.796394e-32	4.847615e-28	0.9525501	ACRF	GADW
140	7.370039e-31	9.410803e-27	0.9431155	ACRF	GADX
141	1.357247e-13	1.733068e-09	0.9303323	ACRF	MARA
142	4.975764e-44	6.353553e-40	0.9375964	ACRF	MARR
143	1.023671e-52	1.307126e-48	0.9635619	ACRF	MDFA
144	1.080639e-24	1.379868e-20	0.9171856	ACRF	MDTA
145	1.303159e-24	1.664003e-20	0.9163001	ACRF	MDTB
146	4.933128e-23	6.299111e-19	0.9199202	ACRF	MDTC
147	2.465553e-63	3.148265e-59	0.9662189	ACRF	MDTE
148	8.206287e-96	1.047861e-91	0.9832273	ACRF	MDTF
149	3.250058e-37	4.149999e-33	0.9395647	ACRF	MDTG
150	1.288298e-34	1.645028e-30	0.9578532	ACRF	MDTH
151	1.332071e-40	1.700922e-36	0.9565686	ACRF	MDTI
152	2.454775e-30	3.134502e-26	0.9330231	ACRF	MDTJ
153	1.282691e-63	1.637868e-59	0.9734697	ACRF	MDTK
154	4.693942e-26	5.993695e-22	0.9157672	ACRF	MDTN
155	5.652101e-48	7.217168e-44	0.9510078	ACRF	MDTO
156	2.908096e-27	3.713348e-23	0.9147014	ACRF	MDTP
157	7.399577e-50	9.448520e-46	0.9679765	ACRF	MSBA
158	3.713172e-39	4.741349e-35	0.9505053	ACRF	PBP2
159	3.568023e-55	4.556009e-51	0.9518904	ACRF	PMRF
160	1.696203e-60	2.165882e-56	0.9689570	ACRF	ROBA
161	2.048782e-49	2.616090e-45	0.9420673	ACRF	SOXS
162	2.193821e-35	2.801290e-31	0.9338504	ACRF	YOGI
163	9.250484e-33	1.181194e-28	0.9180842	ACRS	BAER
164	3.173526e-24	4.052275e-20	0.9197629	ACRS	BCR
165	2.772634e-24	3.540376e-20	0.9327597	ACRS	BLAEC
166	8.423245e-58	1.075564e-53	0.9250045	ACRS	CRP
167	6.698087e-37	8.552787e-33	0.9450002	ACRS	EMRK
168	3.843918e-24	4.908298e-20	0.9118804	ACRS	EMRR
169	6.036823e-39	7.708419e-35	0.9473851	ACRS	EMRY
170	1.225104e-38	1.564335e-34	0.9405831	ACRS	EPTA
171	8.729702e-30	1.114696e-25	0.9511361	ACRS	EVGS
172	6.454113e-41	8.241256e-37	0.9605329	ACRS	GADW
173	3.255595e-38	4.157069e-34	0.9574524	ACRS	GADX
174	1.212184e-16	1.547837e-12	0.9099571	ACRS	MARA
175	2.881829e-34	3.679807e-30	0.9194607	ACRS	MARR
176	3.082907e-34	3.936564e-30	0.9379416	ACRS	MDFA
177	1.425745e-45	1.820534e-41	0.9475170	ACRS	MDTE
178	4.396726e-58	5.614179e-54	0.9597634	ACRS	MDTF
179	5.333627e-29	6.810508e-25	0.9087574	ACRS	MDTG
180	1.053300e-26	1.344959e-22	0.9295805	ACRS	MDTH
181	1.854141e-36	2.367553e-32	0.9254422	ACRS	MDTI
182	2.451698e-33	3.130573e-29	0.9331755	ACRS	MDTJ
183	1.661101e-46	2.121060e-42	0.9615988	ACRS	MDTK
184	8.234072e-35	1.051409e-30	0.9339343	ACRS	MDTO
185	3.398860e-44	4.340005e-40	0.9515375	ACRS	MSBA
186	1.228735e-31	1.568972e-27	0.9339989	ACRS	PBP2
187	9.522382e-49	1.215913e-44	0.9342038	ACRS	PMRF
188	3.526188e-50	4.502589e-46	0.9492166	ACRS	ROBA
189	5.763217e-38	7.359051e-34	0.9158858	ACRS	SOXS
190	1.045937e-26	1.335556e-22	0.9199478	ACRS	YOGI
191	1.585218e-65	2.024165e-61	0.9798093	AMPH	ASMA
192	8.385668e-47	1.070766e-42	0.9651623	AMPH	CPXAR
193	5.841905e-24	7.459529e-20	0.9138614	AMPH	EMRB
194	6.110321e-46	7.802269e-42	0.9656265	AMPH	KPN
195	1.426699e-31	1.821752e-27	0.9291042	AMPH	MDTB
196	2.502648e-60	3.195632e-56	0.9749779	ASMA	CPXAR
197	3.509014e-14	4.480660e-10	0.9062336	ASMA	EMRB
198	1.753517e-77	2.239065e-73	0.9744012	ASMA	KPN
199	3.216445e-14	4.107078e-10	0.9087054	ASMA	MDTB
200	5.379194e-59	6.868693e-55	0.9501815	BACA	BAER
201	1.247756e-41	1.593259e-37	0.9571186	BACA	BAES
202	8.210595e-61	1.048411e-56	0.9363017	BACA	BCR
203	3.071129e-40	3.921525e-36	0.9345998	BACA	CRP
204	5.145689e-66	6.570530e-62	0.9473776	BACA	EMRA
205	7.749073e-68	9.894791e-64	0.9621425	BACA	EMRB
206	1.118255e-33	1.427900e-29	0.9173770	BACA	EMRD
207	2.489265e-48	3.178542e-44	0.9478648	BACA	EMRR
208	4.466415e-43	5.703165e-39	0.9487922	BACA	EPTA
209	3.563694e-52	4.550481e-48	0.9479581	BACA	MDFA
210	1.749527e-61	2.233971e-57	0.9345498	BACA	MDTA
211	1.146153e-61	1.463523e-57	0.9451195	BACA	MDTB
212	1.538069e-55	1.963961e-51	0.9582053	BACA	MDTC
213	3.189915e-42	4.073202e-38	0.9294482	BACA	MDTE
214	2.712455e-39	3.463533e-35	0.9195026	BACA	MDTF
215	3.137267e-53	4.005977e-49	0.9431009	BACA	MDTG
216	1.362302e-65	1.739524e-61	0.9449513	BACA	MDTH
217	5.401762e-28	6.897510e-24	0.9095994	BACA	MDTI
218	6.781545e-33	8.659354e-29	0.9102432	BACA	MDTK
219	8.234339e-54	1.051443e-49	0.9363579	BACA	MDTN
220	1.943263e-75	2.481353e-71	0.9532828	BACA	MDTO
221	1.512835e-62	1.931738e-58	0.9385462	BACA	MDTP
222	2.000638e-40	2.554614e-36	0.9489355	BACA	MSBA
223	2.753328e-68	3.515725e-64	0.9581560	BACA	PBP2
224	1.035149e-40	1.321782e-36	0.9275106	BACA	PMRF
225	2.690874e-45	3.435977e-41	0.9504498	BACA	ROBA
226	1.607381e-42	2.052465e-38	0.9312450	BACA	SOXS
227	9.449590e-76	1.206618e-71	0.9396012	BACA	YOGI
228	4.428889e-53	5.655248e-49	0.9603294	BAER	BAES
229	1.751531e-52	2.236530e-48	0.9557965	BAER	BCR
230	2.111487e-23	2.696158e-19	0.9107238	BAER	BLAEC
231	2.481963e-55	3.169219e-51	0.9313833	BAER	CRP
232	5.032138e-45	6.425537e-41	0.9559256	BAER	EMRA
233	2.806885e-70	3.584112e-66	0.9604396	BAER	EMRB
234	8.962367e-23	1.144405e-18	0.9222902	BAER	EMRD
235	6.813379e-49	8.700004e-45	0.9173245	BAER	EMRR
236	4.595987e-65	5.868616e-61	0.9636593	BAER	EPTA
237	7.839009e-23	1.000963e-18	0.9392548	BAER	GADW
238	1.645520e-28	2.101165e-24	0.9233428	BAER	GADX
239	4.556935e-20	5.818751e-16	0.9140538	BAER	MARR
240	1.440198e-69	1.838988e-65	0.9678835	BAER	MDFA
241	1.467088e-43	1.873324e-39	0.9508812	BAER	MDTA
242	1.586641e-46	2.025982e-42	0.9518960	BAER	MDTB
243	1.778640e-45	2.271145e-41	0.9533556	BAER	MDTC
244	2.252390e-64	2.876077e-60	0.9625669	BAER	MDTE
245	3.211239e-59	4.100431e-55	0.9565132	BAER	MDTF
246	2.973232e-73	3.796520e-69	0.9689157	BAER	MDTG
247	7.047601e-66	8.999081e-62	0.9631691	BAER	MDTH
248	6.398688e-38	8.170485e-34	0.9287226	BAER	MDTI
249	2.594809e-24	3.313311e-20	0.9228854	BAER	MDTJ
250	6.322073e-47	8.072655e-43	0.9439468	BAER	MDTK
251	1.906633e-38	2.434579e-34	0.9546535	BAER	MDTN
252	4.086094e-82	5.217533e-78	0.9768769	BAER	MDTO
253	5.268439e-46	6.727270e-42	0.9587123	BAER	MDTP
254	5.039352e-56	6.434749e-52	0.9588307	BAER	MSBA
255	1.250193e-89	1.596371e-85	0.9637998	BAER	PBP2
256	5.835057e-50	7.450785e-46	0.9599063	BAER	PMRF
257	1.909746e-70	2.438555e-66	0.9545800	BAER	ROBA
258	8.971092e-59	1.145519e-54	0.9628543	BAER	SOXS
259	1.637317e-76	2.090690e-72	0.9654711	BAER	YOGI
260	2.225789e-54	2.842109e-50	0.9509293	BAES	BCR
261	1.231016e-25	1.571884e-21	0.9076644	BAES	CRP
262	1.865880e-53	2.382542e-49	0.9627339	BAES	EMRA
263	1.092530e-75	1.395052e-71	0.9621559	BAES	EMRB
264	5.411632e-28	6.910113e-24	0.9324030	BAES	EMRD
265	8.229632e-26	1.050842e-21	0.9182972	BAES	EMRR
266	8.741647e-42	1.116221e-37	0.9436405	BAES	EPTA
267	6.769643e-54	8.644157e-50	0.9446058	BAES	MDFA
268	2.832672e-55	3.617039e-51	0.9498629	BAES	MDTA
269	6.569768e-60	8.388936e-56	0.9621999	BAES	MDTB
270	2.131564e-80	2.721794e-76	0.9711161	BAES	MDTC
271	4.729946e-43	6.039669e-39	0.9401080	BAES	MDTE
272	3.048394e-33	3.892494e-29	0.9270260	BAES	MDTF
273	1.418102e-44	1.810774e-40	0.9414415	BAES	MDTG
274	1.481052e-51	1.891155e-47	0.9406735	BAES	MDTH
275	2.368276e-25	3.024051e-21	0.9129516	BAES	MDTK
276	2.141717e-44	2.734759e-40	0.9544076	BAES	MDTN
277	5.663739e-49	7.232029e-45	0.9542130	BAES	MDTO
278	1.177311e-48	1.503309e-44	0.9565521	BAES	MDTP
279	3.719481e-28	4.749405e-24	0.9322407	BAES	MSBA
280	7.562231e-43	9.656212e-39	0.9449608	BAES	PBP2
281	2.540380e-24	3.243811e-20	0.9234152	BAES	PMRF
282	7.953897e-34	1.015633e-29	0.9406353	BAES	ROBA
283	6.003089e-41	7.665345e-37	0.9385183	BAES	SOXS
284	1.420220e-62	1.813479e-58	0.9547190	BAES	YOGI
285	1.279622e-17	1.633949e-13	0.9173327	BCR	BLAEC
286	3.343219e-36	4.268956e-32	0.9147299	BCR	CRP
287	7.240632e-89	9.245563e-85	0.9746853	BCR	EMRA
288	3.216045e-68	4.106568e-64	0.9609295	BCR	EMRB
289	1.615442e-55	2.062757e-51	0.9595987	BCR	EMRD
290	2.706129e-29	3.455456e-25	0.9196696	BCR	EMRR
291	3.792566e-47	4.842727e-43	0.9583046	BCR	EPTA
292	2.499976e-20	3.192220e-16	0.9294647	BCR	GADW
293	7.326520e-23	9.355233e-19	0.9210160	BCR	GADX
294	2.701771e-51	3.449891e-47	0.9649987	BCR	MDFA
295	1.244706e-95	1.589365e-91	0.9786400	BCR	MDTA
296	9.023661e-100	1.152231e-95	0.9800164	BCR	MDTB
297	1.328389e-81	1.696220e-77	0.9781835	BCR	MDTC
298	1.718625e-48	2.194512e-44	0.9710660	BCR	MDTE
299	6.327390e-45	8.079445e-41	0.9547462	BCR	MDTF
300	7.023116e-51	8.967817e-47	0.9545769	BCR	MDTG
301	5.623881e-63	7.181133e-59	0.9649061	BCR	MDTH
302	1.423750e-22	1.817986e-18	0.9074217	BCR	MDTI
303	3.748988e-20	4.787082e-16	0.9026432	BCR	MDTJ
304	7.972759e-35	1.018042e-30	0.9359694	BCR	MDTK
305	1.599116e-76	2.041911e-72	0.9821335	BCR	MDTN
306	3.400667e-63	4.342312e-59	0.9793564	BCR	MDTO
307	3.467770e-78	4.427996e-74	0.9818061	BCR	MDTP
308	4.905522e-40	6.263861e-36	0.9539740	BCR	MSBA
309	6.309847e-57	8.057044e-53	0.9697999	BCR	PBP2
310	3.378765e-37	4.314345e-33	0.9403988	BCR	PMRF
311	3.026387e-43	3.864394e-39	0.9443009	BCR	ROBA
312	1.474231e-46	1.882445e-42	0.9483905	BCR	SOXS
313	1.172077e-85	1.496625e-81	0.9873696	BCR	YOGI
314	1.123238e-32	1.434263e-28	0.9041546	BLAEC	CRP
315	8.278012e-23	1.057019e-18	0.9219921	BLAEC	EMRK
316	3.539845e-24	4.520028e-20	0.9173082	BLAEC	EMRY
317	1.101973e-29	1.407109e-25	0.9406178	BLAEC	EPTA
318	9.457940e-24	1.207684e-19	0.9217457	BLAEC	EVGS
319	5.571483e-22	7.114227e-18	0.9365306	BLAEC	GADW
320	3.859108e-35	4.927695e-31	0.9414426	BLAEC	GADX
321	2.597426e-32	3.316653e-28	0.9345449	BLAEC	MDFA
322	4.801094e-13	6.130517e-09	0.9008539	BLAEC	MDTA
323	7.978081e-21	1.018721e-16	0.9343614	BLAEC	MDTE
324	6.448683e-29	8.234323e-25	0.9456020	BLAEC	MDTF
325	7.542988e-32	9.631642e-28	0.9296799	BLAEC	MDTG
326	3.613023e-20	4.613469e-16	0.9371066	BLAEC	MDTH
327	2.708863e-31	3.458947e-27	0.9348041	BLAEC	MDTI
328	2.747931e-29	3.508833e-25	0.9148285	BLAEC	MDTJ
329	4.629724e-35	5.911694e-31	0.9360037	BLAEC	MDTK
330	3.794063e-22	4.844639e-18	0.9319893	BLAEC	MDTO
331	8.476323e-35	1.082342e-30	0.9479037	BLAEC	MSBA
332	3.543582e-27	4.524800e-23	0.9318151	BLAEC	PBP2
333	8.923341e-38	1.139421e-33	0.9358440	BLAEC	PMRF
334	4.407918e-34	5.628471e-30	0.9316032	BLAEC	ROBA
335	2.225976e-17	2.842349e-13	0.9109952	BLAEC	SOXS
336	1.245463e-18	1.590332e-14	0.9214971	BLAEC	YOGI
337	2.138173e-20	2.730233e-16	0.9144441	CPXAR	EMRB
338	1.515013e-52	1.934521e-48	0.9747570	CPXAR	KPN
339	3.270094e-17	4.175583e-13	0.9058329	CPXAR	MDTB
340	1.533934e-36	1.958681e-32	0.9488845	CRP	EMRB
341	2.997623e-30	3.827664e-26	0.9048976	CRP	EMRK
342	6.532039e-42	8.340761e-38	0.9430208	CRP	EMRR
343	3.740880e-52	4.776729e-48	0.9511480	CRP	EPTA
344	1.767793e-34	2.257295e-30	0.9315821	CRP	GADW
345	1.295464e-37	1.654178e-33	0.9213669	CRP	GADX
346	7.356556e-24	9.393587e-20	0.9368814	CRP	HNS
347	9.004994e-20	1.149848e-15	0.9188239	CRP	MARA
348	1.632699e-39	2.084794e-35	0.9082936	CRP	MARR
349	3.140871e-54	4.010578e-50	0.9380349	CRP	MDFA
350	4.070577e-27	5.197720e-23	0.9230110	CRP	MDTB
351	3.677660e-24	4.696005e-20	0.9137495	CRP	MDTC
352	1.219330e-66	1.556962e-62	0.9374231	CRP	MDTE
353	2.164573e-78	2.763943e-74	0.9390700	CRP	MDTF
354	1.074171e-46	1.371608e-42	0.9280827	CRP	MDTG
355	9.282295e-49	1.185256e-44	0.9337147	CRP	MDTH
356	7.905199e-61	1.009415e-56	0.9280185	CRP	MDTI
357	6.698652e-68	8.553509e-64	0.9344013	CRP	MDTK
358	5.389968e-57	6.882450e-53	0.9289657	CRP	MDTO
359	4.461510e-63	5.696902e-59	0.9576329	CRP	MSBA
360	4.467758e-51	5.704881e-47	0.9518584	CRP	PBP2
361	4.138104e-58	5.283945e-54	0.9312500	CRP	PMRF
362	8.084839e-94	1.032353e-89	0.9623826	CRP	ROBA
363	4.090393e-59	5.223022e-55	0.9318499	CRP	SOXS
364	8.221149e-45	1.049759e-40	0.9134184	CRP	YOGI
365	2.961152e-152	3.781095e-148	0.9121407	DFRE	EFRA
366	1.632444e-149	2.084468e-145	0.9091210	DFRE	EFRB
367	7.655235e-50	9.774969e-46	0.9217241	EFMA	MSRC
368	7.773447e-124	9.925914e-120	0.9171787	EFRA	EFRB
369	7.705166e-77	9.838726e-73	0.9113614	EFRA	LSA
370	5.175181e-65	6.608188e-61	0.9600105	EMRA	EMRB
371	1.081588e-56	1.381080e-52	0.9703885	EMRA	EMRD
372	1.353726e-27	1.728572e-23	0.9128042	EMRA	EMRR
373	3.122260e-36	3.986814e-32	0.9440206	EMRA	EPTA
374	3.759257e-13	4.800196e-09	0.9003874	EMRA	GADW
375	4.526750e-37	5.780207e-33	0.9441237	EMRA	MDFA
376	9.682787e-122	1.236395e-117	0.9797779	EMRA	MDTA
377	8.599350e-120	1.098051e-115	0.9777170	EMRA	MDTB
378	1.248700e-92	1.594465e-88	0.9824921	EMRA	MDTC
379	1.824840e-34	2.330138e-30	0.9501930	EMRA	MDTE
380	3.780420e-30	4.827218e-26	0.9353522	EMRA	MDTF
381	1.773010e-40	2.263957e-36	0.9404112	EMRA	MDTG
382	1.560103e-52	1.992095e-48	0.9572707	EMRA	MDTH
383	2.088846e-22	2.667247e-18	0.9045387	EMRA	MDTK
384	3.060261e-79	3.907648e-75	0.9762921	EMRA	MDTN
385	9.232020e-55	1.178837e-50	0.9685202	EMRA	MDTO
386	9.905749e-86	1.264865e-81	0.9819715	EMRA	MDTP
387	6.832677e-29	8.724645e-25	0.9347544	EMRA	MSBA
388	1.332535e-51	1.701514e-47	0.9610089	EMRA	PBP2
389	5.259753e-27	6.716179e-23	0.9161160	EMRA	PMRF
390	4.967610e-31	6.343141e-27	0.9268085	EMRA	ROBA
391	1.438882e-34	1.837309e-30	0.9265113	EMRA	SOXS
392	3.951732e-78	5.045966e-74	0.9757210	EMRA	YOGI
393	1.012492e-30	1.292851e-26	0.9235462	EMRB	EMRD
394	3.035420e-35	3.875927e-31	0.9425512	EMRB	EMRR
395	7.193788e-55	9.185748e-51	0.9561249	EMRB	EPTA
396	5.278667e-16	6.740330e-12	0.9105806	EMRB	GADW
397	5.043906e-08	6.440564e-04	0.9015540	EMRB	KPN
398	1.163629e-70	1.485838e-66	0.9607416	EMRB	MDFA
399	2.361579e-62	3.015501e-58	0.9509316	EMRB	MDTA
400	3.334987e-67	4.258444e-63	0.9757612	EMRB	MDTB
401	2.563974e-76	3.273938e-72	0.9704508	EMRB	MDTC
402	3.799631e-54	4.851749e-50	0.9606111	EMRB	MDTE
403	5.669758e-47	7.239714e-43	0.9397313	EMRB	MDTF
404	2.441879e-68	3.118035e-64	0.9595200	EMRB	MDTG
405	1.508478e-79	1.926176e-75	0.9606934	EMRB	MDTH
406	6.110037e-23	7.801907e-19	0.9033261	EMRB	MDTI
407	2.180851e-34	2.784729e-30	0.9297328	EMRB	MDTK
408	1.092353e-50	1.394825e-46	0.9555195	EMRB	MDTN
409	6.507821e-76	8.309837e-72	0.9624205	EMRB	MDTO
410	7.496192e-57	9.571888e-53	0.9570912	EMRB	MDTP
411	3.341397e-42	4.266629e-38	0.9499086	EMRB	MSBA
412	2.963571e-66	3.784184e-62	0.9727293	EMRB	PBP2
413	1.685142e-37	2.151757e-33	0.9365579	EMRB	PMRF
414	8.861963e-49	1.131584e-44	0.9605590	EMRB	ROBA
415	1.951996e-51	2.492504e-47	0.9507549	EMRB	SOXS
416	2.968159e-76	3.790043e-72	0.9627668	EMRB	YOGI
417	1.914855e-18	2.445079e-14	0.9150479	EMRD	EPTA
418	1.261935e-21	1.611365e-17	0.9198840	EMRD	MDFA
419	1.148262e-65	1.466216e-61	0.9704063	EMRD	MDTA
420	3.908484e-63	4.990743e-59	0.9595592	EMRD	MDTB
421	6.567115e-47	8.385549e-43	0.9699301	EMRD	MDTC
422	2.320931e-26	2.963597e-22	0.9253691	EMRD	MDTE
423	8.770231e-23	1.119871e-18	0.9119365	EMRD	MDTF
424	1.267508e-19	1.618481e-15	0.9004985	EMRD	MDTG
425	1.202162e-29	1.535040e-25	0.9286889	EMRD	MDTH
426	7.464828e-73	9.531838e-69	0.9708363	EMRD	MDTN
427	1.523384e-32	1.945209e-28	0.9467975	EMRD	MDTO
428	8.230509e-66	1.050954e-61	0.9718335	EMRD	MDTP
429	8.041125e-15	1.026771e-10	0.9018381	EMRD	MSBA
430	4.790304e-24	6.116740e-20	0.9336943	EMRD	PBP2
431	2.621294e-40	3.347131e-36	0.9533799	EMRD	YOGI
432	1.038804e-117	1.326449e-113	0.9670809	EMRK	EMRY
433	8.730659e-31	1.114818e-26	0.9223444	EMRK	EPTA
434	1.736936e-81	2.217893e-77	0.9736866	EMRK	EVGS
435	1.366523e-81	1.744913e-77	0.9616261	EMRK	GADW
436	1.669699e-51	2.132039e-47	0.9509811	EMRK	GADX
437	7.977712e-48	1.018674e-43	0.9156586	EMRK	MARA
438	1.408484e-38	1.798493e-34	0.9308803	EMRK	MARR
439	9.793321e-21	1.250509e-16	0.9100648	EMRK	MDFA
440	3.348575e-20	4.275795e-16	0.9149293	EMRK	MDTE
441	2.540991e-28	3.244591e-24	0.9322009	EMRK	MDTF
442	3.168243e-24	4.045529e-20	0.9133619	EMRK	MDTI
443	2.372812e-68	3.029843e-64	0.9274798	EMRK	MDTJ
444	1.702583e-38	2.174028e-34	0.9307259	EMRK	MDTK
445	2.588972e-40	3.305859e-36	0.9367324	EMRK	MSBA
446	2.605935e-40	3.327518e-36	0.9279396	EMRK	PMRF
447	2.990090e-31	3.818046e-27	0.9119771	EMRK	ROBA
448	1.647507e-42	2.103701e-38	0.9442073	EMRR	EPTA
449	3.395733e-24	4.336011e-20	0.9092901	EMRR	GADW
450	7.321052e-33	9.348252e-29	0.9133948	EMRR	GADX
451	9.234137e-25	1.179107e-20	0.9256368	EMRR	HNS
452	4.977077e-17	6.355229e-13	0.9063719	EMRR	MARA
453	1.581571e-35	2.019508e-31	0.9267593	EMRR	MDFA
454	2.438088e-24	3.113194e-20	0.9012892	EMRR	MDTA
455	2.462257e-25	3.144056e-21	0.9162966	EMRR	MDTB
456	1.316120e-24	1.680554e-20	0.9280384	EMRR	MDTC
457	1.182525e-30	1.509966e-26	0.9195681	EMRR	MDTE
458	1.266396e-30	1.617061e-26	0.9099552	EMRR	MDTF
459	4.773904e-46	6.095798e-42	0.9173462	EMRR	MDTG
460	5.490595e-40	7.010940e-36	0.9212726	EMRR	MDTH
461	1.844175e-31	2.354827e-27	0.9189399	EMRR	MDTK
462	1.923446e-40	2.456048e-36	0.9279647	EMRR	MDTO
463	9.079589e-45	1.159373e-40	0.9544297	EMRR	MSBA
464	2.534840e-54	3.236737e-50	0.9563289	EMRR	PBP2
465	7.714725e-40	9.850932e-36	0.9100307	EMRR	PMRF
466	7.426296e-48	9.482638e-44	0.9630336	EMRR	ROBA
467	9.090887e-30	1.160815e-25	0.9052864	EMRR	SOXS
468	1.130195e-40	1.443146e-36	0.9197200	EMRR	YOGI
469	1.622072e-30	2.071224e-26	0.9177037	EMRY	EPTA
470	5.886260e-79	7.516165e-75	0.9739118	EMRY	EVGS
471	3.294968e-89	4.207345e-85	0.9601158	EMRY	GADW
472	8.544446e-55	1.091040e-50	0.9473606	EMRY	GADX
473	4.271136e-47	5.453813e-43	0.9211769	EMRY	MARA
474	2.127576e-38	2.716702e-34	0.9492389	EMRY	MARR
475	6.666735e-21	8.512754e-17	0.9144568	EMRY	MDFA
476	4.118161e-20	5.258480e-16	0.9235770	EMRY	MDTE
477	6.875555e-29	8.779396e-25	0.9324422	EMRY	MDTF
478	9.057890e-23	1.156602e-18	0.9075319	EMRY	MDTG
479	2.079488e-24	2.655298e-20	0.9208616	EMRY	MDTI
480	2.497643e-74	3.189240e-70	0.9438793	EMRY	MDTJ
481	9.671098e-38	1.234903e-33	0.9276776	EMRY	MDTK
482	1.298248e-15	1.657733e-11	0.9054229	EMRY	MDTO
483	4.539151e-40	5.796041e-36	0.9330786	EMRY	MSBA
484	1.780519e-41	2.273544e-37	0.9379208	EMRY	PMRF
485	2.053870e-32	2.622586e-28	0.9231251	EMRY	ROBA
486	1.552664e-16	1.982596e-12	0.9013302	EMRY	SOXS
487	1.287264e-25	1.643707e-21	0.9215566	EPTA	EVGS
488	1.029788e-42	1.314937e-38	0.9593685	EPTA	GADW
489	2.280958e-48	2.912555e-44	0.9563286	EPTA	GADX
490	2.645138e-19	3.377577e-15	0.9160599	EPTA	MARA
491	1.913612e-28	2.443491e-24	0.9181184	EPTA	MARR
492	1.936147e-65	2.472267e-61	0.9751086	EPTA	MDFA
493	7.501757e-35	9.578994e-31	0.9519256	EPTA	MDTA
494	5.127846e-36	6.547747e-32	0.9480439	EPTA	MDTB
495	9.921701e-39	1.266902e-34	0.9559791	EPTA	MDTC
496	2.929130e-50	3.740206e-46	0.9718301	EPTA	MDTE
497	3.182253e-63	4.063418e-59	0.9747489	EPTA	MDTF
498	4.280204e-74	5.465393e-70	0.9653896	EPTA	MDTG
499	1.189883e-47	1.519362e-43	0.9682126	EPTA	MDTH
500	6.095213e-30	7.782977e-26	0.9387176	EPTA	MDTI
501	2.821759e-40	3.603104e-36	0.9337303	EPTA	MDTJ
502	6.557637e-53	8.373446e-49	0.9639944	EPTA	MDTK
503	1.057605e-30	1.350455e-26	0.9414280	EPTA	MDTN
504	4.436737e-57	5.665270e-53	0.9735755	EPTA	MDTO
505	9.252106e-32	1.181401e-27	0.9444839	EPTA	MDTP
506	4.826118e-83	6.162471e-79	0.9840664	EPTA	MSBA
507	6.592977e-76	8.418572e-72	0.9786272	EPTA	PBP2
508	1.120546e-75	1.430825e-71	0.9622577	EPTA	PMRF
509	4.579395e-79	5.847430e-75	0.9732055	EPTA	ROBA
510	1.917869e-41	2.448926e-37	0.9520702	EPTA	SOXS
511	5.444583e-51	6.952187e-47	0.9618924	EPTA	YOGI
512	8.726922e-63	1.114341e-58	0.9538445	EVGS	GADW
513	2.157163e-50	2.754482e-46	0.9506947	EVGS	GADX
514	3.083486e-58	3.937303e-54	0.9103354	EVGS	MARA
515	8.715285e-41	1.112855e-36	0.9318405	EVGS	MARR
516	1.139844e-18	1.455466e-14	0.9135231	EVGS	MDFA
517	1.683536e-16	2.149707e-12	0.9157067	EVGS	MDTE
518	3.915202e-23	4.999321e-19	0.9343443	EVGS	MDTF
519	1.483524e-23	1.894312e-19	0.9122680	EVGS	MDTI
520	1.630889e-65	2.082482e-61	0.9292226	EVGS	MDTJ
521	2.288792e-33	2.922558e-29	0.9300134	EVGS	MDTK
522	5.417851e-13	6.918054e-09	0.9003892	EVGS	MDTO
523	5.664528e-32	7.233036e-28	0.9329054	EVGS	MSBA
524	4.119636e-33	5.260363e-29	0.9215626	EVGS	PMRF
525	4.148109e-28	5.296720e-24	0.9164648	EVGS	ROBA
526	1.012559e-72	1.292936e-68	0.9679399	GADW	GADX
527	2.360098e-41	3.013610e-37	0.9331333	GADW	MARA
528	5.443381e-29	6.950653e-25	0.9321656	GADW	MARR
529	1.100613e-24	1.405372e-20	0.9479720	GADW	MDFA
530	1.168992e-12	1.492686e-08	0.9083733	GADW	MDTA
531	1.850594e-12	2.363024e-08	0.9017575	GADW	MDTB
532	2.310569e-12	2.950365e-08	0.9013540	GADW	MDTC
533	1.080910e-23	1.380215e-19	0.9500643	GADW	MDTE
534	7.008847e-32	8.949596e-28	0.9527121	GADW	MDTF
535	7.601622e-30	9.706511e-26	0.9430050	GADW	MDTG
536	1.102995e-19	1.408415e-15	0.9296907	GADW	MDTH
537	5.034660e-23	6.428757e-19	0.9253937	GADW	MDTI
538	1.312765e-75	1.676270e-71	0.9514907	GADW	MDTJ
539	5.086333e-36	6.494739e-32	0.9528026	GADW	MDTK
540	3.833873e-12	4.895472e-08	0.9116784	GADW	MDTN
541	2.016881e-20	2.575356e-16	0.9423062	GADW	MDTO
542	1.974857e-11	2.521695e-07	0.9062572	GADW	MDTP
543	5.283753e-51	6.746824e-47	0.9671841	GADW	MSBA
544	1.563545e-27	1.996491e-23	0.9453177	GADW	PBP2
545	3.334470e-51	4.257784e-47	0.9631043	GADW	PMRF
546	1.937267e-40	2.473696e-36	0.9551016	GADW	ROBA
547	1.125998e-20	1.437787e-16	0.9367978	GADW	SOXS
548	8.186906e-19	1.045386e-14	0.9291332	GADW	YOGI
549	5.418843e-37	6.919320e-33	0.9123992	GADX	MARR
550	6.839814e-32	8.733758e-28	0.9346587	GADX	MDFA
551	1.564357e-15	1.997527e-11	0.9079382	GADX	MDTA
552	2.323064e-23	2.966321e-19	0.9309672	GADX	MDTE
553	1.477562e-30	1.886699e-26	0.9416666	GADX	MDTF
554	1.274756e-39	1.627736e-35	0.9213655	GADX	MDTG
555	2.598479e-24	3.317998e-20	0.9298554	GADX	MDTH
556	7.649521e-28	9.767673e-24	0.9304679	GADX	MDTI
557	1.094458e-70	1.397514e-66	0.9404776	GADX	MDTJ
558	1.044540e-36	1.333774e-32	0.9365473	GADX	MDTK
559	7.669986e-25	9.793805e-21	0.9386028	GADX	MDTO
560	1.236069e-13	1.578337e-09	0.9008465	GADX	MDTP
561	4.358788e-58	5.565736e-54	0.9644273	GADX	MSBA
562	1.652434e-36	2.109993e-32	0.9368608	GADX	PBP2
563	1.945686e-61	2.484446e-57	0.9424385	GADX	PMRF
564	6.213788e-45	7.934386e-41	0.9390225	GADX	ROBA
565	6.371351e-21	8.135579e-17	0.9127729	GADX	SOXS
566	1.558949e-23	1.990622e-19	0.9260864	GADX	YOGI
567	9.899551e-72	1.264074e-67	0.9010757	HNS	MARA
568	1.334944e-22	1.704590e-18	0.9094390	HNS	MSBA
569	3.004356e-15	3.836262e-11	0.9008365	HNS	PBP2
570	1.730804e-23	2.210063e-19	0.9136293	HNS	ROBA
571	2.862591e-28	3.655243e-24	0.9104364	KPN	KPNO
572	6.868759e-49	8.770718e-45	0.9556101	LNUA	MEFE
573	6.051901e-22	7.727673e-18	0.9225460	MARA	MARR
574	4.333973e-13	5.534050e-09	0.9012037	MARA	MDTE
575	2.166263e-16	2.766101e-12	0.9025472	MARA	MDTF
576	4.950131e-21	6.320822e-17	0.9018426	MARA	MDTI
577	5.522453e-47	7.051621e-43	0.9246399	MARA	MDTJ
578	5.451278e-28	6.960737e-24	0.9142725	MARA	MDTK
579	4.962458e-25	6.336562e-21	0.9280742	MARA	MSBA
580	1.637097e-21	2.090410e-17	0.9163241	MARA	PMRF
581	1.697993e-22	2.168167e-18	0.9327132	MARA	ROBA
582	1.642962e-33	2.097898e-29	0.9231828	MARR	MDFA
583	3.800604e-25	4.852991e-21	0.9215526	MARR	MDTE
584	3.342982e-36	4.268653e-32	0.9279207	MARR	MDTF
585	2.679786e-24	3.421819e-20	0.9180256	MARR	MDTG
586	2.060867e-39	2.631521e-35	0.9325383	MARR	MDTI
587	2.423371e-38	3.094403e-34	0.9269599	MARR	MDTJ
588	1.914728e-50	2.444916e-46	0.9334015	MARR	MDTK
589	7.869958e-22	1.004915e-17	0.9067046	MARR	MDTO
590	6.083531e-36	7.768061e-32	0.9225534	MARR	MSBA
591	9.676253e-41	1.235561e-36	0.9332644	MARR	PMRF
592	2.156898e-35	2.754143e-31	0.9219537	MARR	ROBA
593	1.501065e-20	1.916710e-16	0.9160533	MARR	SOXS
594	3.345327e-38	4.271648e-34	0.9536031	MDFA	MDTA
595	3.793499e-40	4.843919e-36	0.9476285	MDFA	MDTB
596	1.821401e-44	2.325747e-40	0.9549924	MDFA	MDTC
597	4.669101e-71	5.961975e-67	0.9818735	MDFA	MDTE
598	4.588157e-70	5.858618e-66	0.9774705	MDFA	MDTF
599	1.226793e-71	1.566492e-67	0.9718260	MDFA	MDTG
600	1.796587e-68	2.294061e-64	0.9746722	MDFA	MDTH
601	1.541017e-42	1.967725e-38	0.9449832	MDFA	MDTI
602	9.358016e-31	1.194925e-26	0.9333739	MDFA	MDTJ
603	9.494342e-64	1.212333e-59	0.9700042	MDFA	MDTK
604	7.484124e-35	9.556478e-31	0.9538792	MDFA	MDTN
605	2.833614e-65	3.618242e-61	0.9799760	MDFA	MDTO
606	2.753898e-38	3.516452e-34	0.9521516	MDFA	MDTP
607	3.804374e-54	4.857805e-50	0.9712733	MDFA	MSBA
608	4.783049e-56	6.107475e-52	0.9701808	MDFA	PBP2
609	7.268510e-50	9.281160e-46	0.9606742	MDFA	PMRF
610	2.873217e-69	3.668811e-65	0.9694826	MDFA	ROBA
611	3.460063e-58	4.418155e-54	0.9605757	MDFA	SOXS
612	1.684916e-58	2.151470e-54	0.9691020	MDFA	YOGI
613	9.815613e-134	1.253356e-129	0.9777076	MDTA	MDTB
614	1.208337e-95	1.542926e-91	0.9818345	MDTA	MDTC
615	8.694753e-38	1.110233e-33	0.9542261	MDTA	MDTE
616	6.785394e-32	8.664269e-28	0.9414471	MDTA	MDTF
617	3.355514e-38	4.284656e-34	0.9416352	MDTA	MDTG
618	1.113528e-52	1.421864e-48	0.9573520	MDTA	MDTH
619	4.742903e-23	6.056213e-19	0.9229126	MDTA	MDTK
620	9.407824e-91	1.201285e-86	0.9795510	MDTA	MDTN
621	1.002299e-54	1.279835e-50	0.9724267	MDTA	MDTO
622	9.993665e-95	1.276091e-90	0.9849730	MDTA	MDTP
623	2.371588e-27	3.028281e-23	0.9367053	MDTA	MSBA
624	2.245930e-47	2.867828e-43	0.9604919	MDTA	PBP2
625	8.373976e-26	1.069273e-21	0.9166074	MDTA	PMRF
626	1.757032e-30	2.243554e-26	0.9265964	MDTA	ROBA
627	4.128748e-37	5.271999e-33	0.9267912	MDTA	SOXS
628	1.698817e-75	2.169219e-71	0.9776345	MDTA	YOGI
629	1.915511e-114	2.445916e-110	0.9861911	MDTB	MDTC
630	9.096031e-40	1.161472e-35	0.9568347	MDTB	MDTE
631	4.877569e-33	6.228168e-29	0.9373502	MDTB	MDTF
632	1.488093e-39	1.900146e-35	0.9482141	MDTB	MDTG
633	2.409355e-54	3.076505e-50	0.9576737	MDTB	MDTH
634	2.136198e-24	2.727711e-20	0.9192552	MDTB	MDTK
635	2.209779e-90	2.821666e-86	0.9776241	MDTB	MDTN
636	7.500287e-59	9.577117e-55	0.9653003	MDTB	MDTO
637	1.660722e-102	2.120577e-98	0.9804342	MDTB	MDTP
638	3.615147e-28	4.616182e-24	0.9340382	MDTB	MSBA
639	3.940009e-48	5.030998e-44	0.9644053	MDTB	PBP2
640	1.588231e-26	2.028012e-22	0.9186928	MDTB	PMRF
641	3.405706e-32	4.348746e-28	0.9353533	MDTB	ROBA
642	2.859702e-40	3.651553e-36	0.9365127	MDTB	SOXS
643	9.542934e-81	1.218537e-76	0.9765970	MDTB	YOGI
644	2.050619e-37	2.618435e-33	0.9517743	MDTC	MDTE
645	2.949361e-31	3.766039e-27	0.9388624	MDTC	MDTF
646	3.296120e-42	4.208816e-38	0.9412035	MDTC	MDTG
647	6.847651e-52	8.743766e-48	0.9564092	MDTC	MDTH
648	3.009726e-23	3.843119e-19	0.9196695	MDTC	MDTK
649	3.903413e-67	4.984268e-63	0.9766775	MDTC	MDTN
650	3.463939e-53	4.423104e-49	0.9686220	MDTC	MDTO
651	3.266949e-72	4.171567e-68	0.9822782	MDTC	MDTP
652	1.750812e-28	2.235611e-24	0.9426499	MDTC	MSBA
653	2.644950e-46	3.377336e-42	0.9670424	MDTC	PBP2
654	3.610427e-26	4.610154e-22	0.9158521	MDTC	PMRF
655	4.182149e-31	5.340186e-27	0.9411029	MDTC	ROBA
656	1.563904e-37	1.996949e-33	0.9321775	MDTC	SOXS
657	3.806788e-71	4.860888e-67	0.9744656	MDTC	YOGI
658	4.387637e-94	5.602574e-90	0.9843634	MDTE	MDTF
659	8.502259e-48	1.085653e-43	0.9671832	MDTE	MDTG
660	2.039404e-67	2.604115e-63	0.9765129	MDTE	MDTH
661	3.299546e-46	4.213191e-42	0.9404427	MDTE	MDTI
662	1.075578e-23	1.373405e-19	0.9271274	MDTE	MDTJ
663	1.098356e-61	1.402490e-57	0.9710748	MDTE	MDTK
664	1.715005e-42	2.189890e-38	0.9606738	MDTE	MDTN
665	1.378781e-76	1.760565e-72	0.9794722	MDTE	MDTO
666	1.452104e-47	1.854192e-43	0.9591600	MDTE	MDTP
667	2.358079e-43	3.011031e-39	0.9654253	MDTE	MSBA
668	3.445128e-46	4.399084e-42	0.9725205	MDTE	PBP2
669	3.197725e-40	4.083175e-36	0.9533920	MDTE	PMRF
670	7.951083e-69	1.015274e-64	0.9671844	MDTE	ROBA
671	1.270296e-105	1.622041e-101	0.9658848	MDTE	SOXS
672	2.228843e-57	2.846010e-53	0.9738555	MDTE	YOGI
673	5.904116e-50	7.538966e-46	0.9562823	MDTF	MDTG
674	1.973403e-52	2.519839e-48	0.9754041	MDTF	MDTH
675	2.201258e-45	2.810786e-41	0.9553266	MDTF	MDTI
676	3.101098e-31	3.959792e-27	0.9293863	MDTF	MDTJ
677	1.210120e-79	1.545202e-75	0.9767729	MDTF	MDTK
678	3.070121e-33	3.920238e-29	0.9382717	MDTF	MDTN
679	2.536674e-65	3.239079e-61	0.9720039	MDTF	MDTO
680	5.839295e-36	7.456195e-32	0.9422537	MDTF	MDTP
681	9.282198e-59	1.185244e-54	0.9688887	MDTF	MSBA
682	2.496779e-50	3.188137e-46	0.9616656	MDTF	PBP2
683	6.426629e-57	8.206163e-53	0.9567669	MDTF	PMRF
684	1.535026e-85	1.960075e-81	0.9657386	MDTF	ROBA
685	1.579771e-67	2.017210e-63	0.9544999	MDTF	SOXS
686	1.641576e-47	2.096128e-43	0.9565245	MDTF	YOGI
687	3.157944e-61	4.032379e-57	0.9688178	MDTG	MDTH
688	3.255696e-32	4.157198e-28	0.9283966	MDTG	MDTI
689	2.926506e-33	3.736856e-29	0.9285467	MDTG	MDTJ
690	1.820037e-47	2.324005e-43	0.9483455	MDTG	MDTK
691	9.001390e-33	1.149387e-28	0.9516245	MDTG	MDTN
692	5.514632e-56	7.041633e-52	0.9667631	MDTG	MDTO
693	3.428014e-34	4.377231e-30	0.9490275	MDTG	MDTP
694	1.358443e-70	1.734596e-66	0.9592502	MDTG	MSBA
695	1.005381e-82	1.283771e-78	0.9604380	MDTG	PBP2
696	1.798814e-57	2.296905e-53	0.9708785	MDTG	PMRF
697	8.692934e-65	1.110001e-60	0.9564201	MDTG	ROBA
698	1.070904e-40	1.367438e-36	0.9624615	MDTG	SOXS
699	4.990021e-56	6.371758e-52	0.9626670	MDTG	YOGI
700	1.061720e-36	1.355710e-32	0.9398266	MDTH	MDTI
701	3.042896e-22	3.885474e-18	0.9187259	MDTH	MDTJ
702	1.332464e-45	1.701423e-41	0.9555739	MDTH	MDTK
703	2.561957e-50	3.271363e-46	0.9577108	MDTH	MDTN
704	4.799797e-80	6.128861e-76	0.9799634	MDTH	MDTO
705	4.494202e-57	5.738646e-53	0.9604195	MDTH	MDTP
706	5.780677e-46	7.381346e-42	0.9635628	MDTH	MSBA
707	6.630293e-62	8.466221e-58	0.9724492	MDTH	PBP2
708	7.651910e-39	9.770723e-35	0.9520429	MDTH	PMRF
709	1.144010e-59	1.460787e-55	0.9588337	MDTH	ROBA
710	1.226100e-66	1.565607e-62	0.9565350	MDTH	SOXS
711	1.451140e-75	1.852961e-71	0.9726887	MDTH	YOGI
712	1.449765e-33	1.851205e-29	0.9295764	MDTI	MDTJ
713	4.561210e-70	5.824209e-66	0.9464350	MDTI	MDTK
714	1.842167e-35	2.352263e-31	0.9323364	MDTI	MDTO
715	2.426373e-35	3.098235e-31	0.9450271	MDTI	MSBA
716	3.534192e-30	4.512810e-26	0.9253008	MDTI	PBP2
717	1.034263e-33	1.320650e-29	0.9376568	MDTI	PMRF
718	7.175729e-51	9.162688e-47	0.9416691	MDTI	ROBA
719	1.051249e-42	1.342340e-38	0.9446025	MDTI	SOXS
720	2.546189e-29	3.251229e-25	0.9112324	MDTI	YOGI
721	4.048121e-47	5.169046e-43	0.9294042	MDTJ	MDTK
722	5.331750e-20	6.808111e-16	0.9184987	MDTJ	MDTO
723	1.893091e-47	2.417288e-43	0.9417639	MDTJ	MSBA
724	1.246193e-27	1.591263e-23	0.9140958	MDTJ	PBP2
725	2.684392e-46	3.427700e-42	0.9509847	MDTJ	PMRF
726	6.074452e-41	7.756467e-37	0.9274726	MDTJ	ROBA
727	1.330682e-20	1.699147e-16	0.9233967	MDTJ	SOXS
728	6.815490e-19	8.702700e-15	0.9072384	MDTJ	YOGI
729	1.929227e-24	2.463430e-20	0.9222479	MDTK	MDTN
730	3.034754e-45	3.875078e-41	0.9532705	MDTK	MDTO
731	1.014685e-25	1.295651e-21	0.9171795	MDTK	MDTP
732	9.833857e-58	1.255685e-53	0.9599366	MDTK	MSBA
733	5.717233e-42	7.300335e-38	0.9501482	MDTK	PBP2
734	2.016098e-53	2.574356e-49	0.9442584	MDTK	PMRF
735	2.556701e-73	3.264652e-69	0.9639913	MDTK	ROBA
736	1.916023e-48	2.446569e-44	0.9422155	MDTK	SOXS
737	1.195467e-36	1.526492e-32	0.9379398	MDTK	YOGI
738	4.090467e-57	5.223117e-53	0.9723315	MDTN	MDTO
739	2.819008e-112	3.599591e-108	0.9886928	MDTN	MDTP
740	7.772065e-24	9.924150e-20	0.9305277	MDTN	MSBA
741	5.135744e-39	6.557831e-35	0.9569632	MDTN	PBP2
742	9.239238e-24	1.179758e-19	0.9313923	MDTN	PMRF
743	4.900765e-30	6.257786e-26	0.9308359	MDTN	ROBA
744	7.524836e-43	9.608463e-39	0.9397879	MDTN	SOXS
745	1.846510e-66	2.357809e-62	0.9826460	MDTN	YOGI
746	6.362003e-69	8.123642e-65	0.9770519	MDTO	MDTP
747	1.361371e-49	1.738335e-45	0.9701087	MDTO	MSBA
748	2.299618e-72	2.936382e-68	0.9783245	MDTO	PBP2
749	8.891893e-50	1.135406e-45	0.9585909	MDTO	PMRF
750	1.557349e-64	1.988579e-60	0.9605890	MDTO	ROBA
751	1.397771e-78	1.784813e-74	0.9607959	MDTO	SOXS
752	2.384692e-91	3.045013e-87	0.9843686	MDTO	YOGI
753	2.532096e-25	3.233234e-21	0.9316551	MDTP	MSBA
754	9.710726e-44	1.239963e-39	0.9574712	MDTP	PBP2
755	7.981966e-25	1.019217e-20	0.9281207	MDTP	PMRF
756	2.445391e-33	3.122519e-29	0.9278686	MDTP	ROBA
757	7.297712e-51	9.318448e-47	0.9405889	MDTP	SOXS
758	3.394066e-82	4.333883e-78	0.9826133	MDTP	YOGI
759	1.399421e-91	1.786920e-87	0.9172902	MEFA	MSRD
760	1.365079e-74	1.743069e-70	0.9434945	MPHB	PBP4B
761	4.728597e-72	6.037946e-68	0.9798394	MSBA	PBP2
762	1.192658e-109	1.522905e-105	0.9706105	MSBA	PMRF
763	3.094645e-85	3.951552e-81	0.9809597	MSBA	ROBA
764	1.718917e-37	2.194885e-33	0.9487427	MSBA	SOXS
765	2.691671e-44	3.436995e-40	0.9559515	MSBA	YOGI
766	4.933590e-126	6.299701e-122	0.9586248	PATA	PATB
767	4.579037e-68	5.846972e-64	0.9433292	PATA	PMRA
768	7.580273e-54	9.679251e-50	0.9089993	PATA	RLMA
769	8.854926e-61	1.130686e-56	0.9409796	PATB	PMRA
770	2.757273e-63	3.520762e-59	0.9549973	PBP2	PMRF
771	2.590512e-68	3.307825e-64	0.9748223	PBP2	ROBA
772	1.561930e-42	1.994429e-38	0.9507096	PBP2	SOXS
773	1.401480e-71	1.789549e-67	0.9761403	PBP2	YOGI
774	2.354515e-71	3.006481e-67	0.9621056	PMRF	ROBA
775	4.441945e-36	5.671919e-32	0.9519860	PMRF	SOXS
776	1.051167e-40	1.342235e-36	0.9498562	PMRF	YOGI
777	3.124818e-58	3.990080e-54	0.9526904	ROBA	SOXS
778	2.084300e-51	2.661443e-47	0.9481021	ROBA	YOGI
779	5.002423e-57	6.387594e-53	0.9494449	SOXS	YOGI
