# Supplementary material for: Oropharyngeal resistome remains stable during COVID-19 therapy, while fecal resistome shifts toward a less diverse resistotype
Source: iScience. 2024 Nov 5;27(12):111319. doi: 10.1016/j.isci.2024.111319 (PMC11617248; doi:10.1016/j.isci.2024.111319)
Supplement: Table S14. Minimal Bray-Curtis distances for each of the paired fecal and oropharyngeal samples, based on genera counts obtained with 16s rRNA gene amplicon sequencing, related to Figure 16 [file mmc6.xls]

## Sheet: Лист1
Minimal Bray-Curtis distances for each of the fecal and oropharyngeal samples, based on genera counts obtained with 16s rRNA gene amplicon sequencing
Samples with their paired sample as the closest sample are marked bold.
No	Sample name	Sample with the minimal distance	Minimal distance	Paired sample name	Distance to the paired sample	Sample source
1	58_F1	367_F1	0.391964736930765	58_F2	0.5792538	Fecal
2	241_F2	272_F2	0.412267397013321	241_F1	0.8412271	Fecal
3	72_F2	407_F2	0.41689804024887	72_F1	0.9946286	Fecal
4	26_F2	272_F2	0.335681177501757	26_F1	0.6981931	Fecal
5	12_F1	70_F2	0.414330218068536	12_F2	0.4297041	Fecal
6	432_F2	98_F2	0.501288233177402	432_F1	0.7974611	Fecal
7	548_F1	314_F1	0.454004605363367	548_F2	0.7974934	Fecal
8	3_F2	376_F2	0.439791351280195	3_F1	0.5880754	Fecal
9	1_F2	367_F1	0.479810135044792	1_F1	0.5485682	Fecal
10	424_F1	424_F2	0.314266979946451	424_F2	0.314266979946451	Fecal
11	73_F1	432_F1	0.317951663972425	73_F2	0.7949732	Fecal
12	396_F1	407_F1	0.376371870745464	396_F2	0.3905495	Fecal
13	345_F2	345_F1	0.314159787845964	345_F1	0.314159787845964	Fecal
14	344_F1	407_F1	0.354407789412907	344_F2	0.508295	Fecal
15	104_F2	120_F2	0.523774689100219	104_F1	0.6278884	Fecal
16	345_F1	345_F2	0.314159787845964	345_F2	0.314159787845964	Fecal
17	335_F1	367_F1	0.305827971765882	335_F2	0.9595802	Fecal
18	367_F1	367_F2	0.265126626484207	367_F2	0.265126626484207	Fecal
19	381_F2	411_F2	0.446739274804091	381_F1	0.6223969	Fecal
20	329_F1	275_F1	0.421956032405525	329_F2	0.7077218	Fecal
21	381_F1	367_F1	0.368342975819611	381_F2	0.6223969	Fecal
22	4_F2	272_F1	0.505212171393086	4_F1	0.8150676	Fecal
23	72_F1	241_F1	0.977146938046777	72_F2	0.9946286	Fecal
24	376_F2	3_F2	0.439791351280195	376_F1	0.8258738	Fecal
25	3_F1	5_F1	0.501872352056854	3_F2	0.5880754	Fecal
26	367_F2	367_F1	0.265126626484207	367_F1	0.265126626484207	Fecal
27	120_F1	120_F2	0.537005729313422	120_F2	0.537005729313422	Fecal
28	414_F2	547_F1	0.439669711402242	414_F1	0.5397624	Fecal
29	357_F2	12_F1	0.446012742684233	357_F1	0.7404025	Fecal
30	5_F1	548_F1	0.495362787753338	5_F2	0.8588884	Fecal
31	272_F2	26_F2	0.335681177501757	272_F1	0.3854904	Fecal
32	73_F2	52_F2	0.413886384129847	73_F1	0.7949732	Fecal
33	314_F2	407_F2	0.492312231583779	314_F1	0.7010181	Fecal
34	548_F2	424_F2	0.539648755662834	548_F1	0.7974934	Fecal
35	117_F2	548_F2	0.625775014702176	117_F1	0.744296	Fecal
36	411_F2	381_F2	0.446739274804091	411_F1	0.624323	Fecal
37	162_F1	335_F2	0.259662034372173	162_F2	0.9522008	Fecal
38	10_F1	414_F1	0.517631917631918	10_F2	0.8227178	Fecal
39	411_F1	367_F2	0.32276630091477	411_F2	0.624323	Fecal
40	52_F2	73_F2	0.413886384129847	52_F1	0.7397536	Fecal
41	462_F2	432_F1	0.35030645921735	462_F1	0.7874566	Fecal
42	289_F1	31_F1	0.479542961119585	289_F2	0.8005416	Fecal
43	31_F1	73_F1	0.346500261631467	31_F2	0.5813121	Fecal
44	344_F2	396_F2	0.407803957672679	344_F1	0.508295	Fecal
45	547_F2	1_F2	0.497786462308796	547_F1	0.8021944	Fecal
46	117_F1	90_F1	0.296660254077194	117_F2	0.744296	Fecal
47	107_F2	376_F1	0.517971363321931	107_F1	0.7935787	Fecal
48	67_F2	275_F2	0.388888888888889	67_F1	0.8626293	Fecal
49	284_F1	432_F1	0.390660327780697	284_F2	0.8497521	Fecal
50	102_F2	26_F1	0.513071165232935	102_F1	0.5216286	Fecal
51	1_F1	26_F1	0.379685980269557	1_F2	0.5485682	Fecal
52	547_F1	414_F2	0.439669711402242	547_F2	0.8021944	Fecal
53	90_F1	117_F1	0.296660254077194	90_F2	0.8172991	Fecal
54	8_F2	5_F2	0.402602012743828	8_F1	0.7922464	Fecal
55	329_F2	10_F2	0.486451861484371	329_F1	0.7077218	Fecal
56	90_F2	329_F1	0.494251937234617	90_F1	0.8172991	Fecal
57	424_F2	424_F1	0.314266979946451	424_F1	0.314266979946451	Fecal
58	396_F2	462_F2	0.377860235003092	396_F1	0.3905495	Fecal
59	31_F2	31_F1	0.581312062510174	31_F1	0.581312062510174	Fecal
60	104_F1	104_F2	0.627888350486564	104_F2	0.627888350486564	Fecal
61	67_F1	52_F1	0.423268704915802	67_F2	0.8626293	Fecal
62	123_F1	432_F1	0.420327642263653	123_F2	0.6086885	Fecal
63	275_F1	284_F1	0.396115530710242	275_F2	0.7160677	Fecal
64	80_F2	284_F1	0.459618626442192	80_F1	0.6026727	Fecal
65	8_F1	67_F2	0.546229508196721	8_F2	0.7922464	Fecal
66	357_F1	275_F2	0.277771364808188	357_F2	0.7404025	Fecal
67	335_F2	162_F1	0.259662034372173	335_F1	0.9595802	Fecal
68	407_F1	344_F1	0.354407789412907	407_F2	0.6026727	Fecal
69	289_F2	1_F1	0.558970823787028	289_F1	0.8005416	Fecal
70	241_F1	26_F1	0.617192878922003	241_F2	0.8412271	Fecal
71	589_F2	345_F2	0.40758058459414	589_F1	0.5777278	Fecal
72	284_F2	8_F2	0.612931343612942	284_F1	0.8497521	Fecal
73	98_F1	90_F1	0.456467158014092	98_F2	0.770643	Fecal
74	407_F2	72_F2	0.41689804024887	407_F1	0.6026727	Fecal
75	589_F1	5_F2	0.432082616179002	589_F2	0.5777278	Fecal
76	70_F1	73_F1	0.52277096525432	70_F2	0.6098413	Fecal
77	12_F2	12_F1	0.42970410331862	12_F1	0.42970410331862	Fecal
78	120_F2	104_F2	0.523774689100219	120_F1	0.537005729313422	Fecal
79	432_F1	73_F1	0.317951663972425	432_F2	0.7974611	Fecal
80	98_F2	5_F2	0.476016410336179	98_F1	0.770643	Fecal
81	5_F2	8_F2	0.402602012743828	5_F1	0.8588884	Fecal
82	275_F2	357_F1	0.277771364808188	275_F1	0.7160677	Fecal
83	414_F1	90_F1	0.425679127002554	414_F2	0.5397624	Fecal
84	10_F2	411_F2	0.457391611531017	10_F1	0.8227178	Fecal
85	80_F1	58_F1	0.523260327141669	80_F2	0.6026727	Fecal
86	107_F1	411_F1	0.503162225650862	107_F2	0.7935787	Fecal
87	376_F1	31_F1	0.415261378979131	376_F2	0.8258738	Fecal
88	4_F1	52_F1	0.40196418484347	4_F2	0.8150676	Fecal
89	70_F2	367_F2	0.270214236351071	70_F1	0.6098413	Fecal
90	58_F2	462_F2	0.468674492958778	59_F1	0.5792538	Fecal
91	272_F1	272_F2	0.385490399186664	272_F2	0.385490399186664	Fecal
92	26_F1	1_F1	0.379685980269557	26_F2	0.6981931	Fecal
93	123_F2	462_F2	0.478870648825125	123_F1	0.6086885	Fecal
94	162_F2	4_F2	0.604698563418328	162_F1	0.9522008	Fecal
95	102_F1	367_F2	0.396566580499768	102_F2	0.5216286	Fecal
96	462_F1	107_F2	0.615423007290698	462_F2	0.7874566	Fecal
97	52_F1	73_F1	0.387802579999767	52_F2	0.7397536	Fecal
98	314_F1	345_F1	345_F1	314_F2	0.7010181	Fecal
99	21_FSW_1	407_FSW_1	0.141597234030494	21_FSW_2	0.692707509434815	Oropharyngeal
100	357_FSW_1	10_FSW_2	0.181078524124882	357_FSW_2	0.340980868508958	Oropharyngeal
101	284_FSW_1	5_FSW_2	0.12080045673464	284_FSW_2	0.694367943614175	Oropharyngeal
102	21_FSW_2	3_FSW_2	0.25185951518827	21_FSW_1	0.692707509434815	Oropharyngeal
103	424_FSW_2	1_FSW_2	0.120958165679968	424_FSW_1	0.476636367788791	Oropharyngeal
104	147_FSW_2	3_FSW_1	0.163861228572728	147_FSW_1	0.690320048407935	Oropharyngeal
105	147_FSW_1	11_FSW_2	0.30503937007874	147_FSW_2	0.690320048407935	Oropharyngeal
106	82_FSW_1	396_FSW_1	0.254663741392211	82_FSW_2	0.417121275702896	Oropharyngeal
107	272_FSW_2	161_FSW_2	0.163491211592647	272_FSW_1	0.624580784135776	Oropharyngeal
108	376_FSW_2	65_FSW_2	0.173264024900219	376_FSW_1	0.535946662382521	Oropharyngeal
109	69_FSW_1	432_FSW_1	0.123746309735634	69_FSW_2	0.174884639409999	Oropharyngeal
110	10_FSW_1	58_FSW_2	0.224028705341048	10_FSW_2	0.34361844042896	Oropharyngeal
111	381_FSW_1	1_FSW_1	0.238839356037932	381_FSW_2	0.320911139729556	Oropharyngeal
112	38_FSW_2	19_FSW_2	0.167226625582388	38_FSW_1	0.473029913635956	Oropharyngeal
113	9_FSW_1	58_FSW_1	0.376563037742343	9_FSW_2	0.489512815286078	Oropharyngeal
114	026_FSW_1	448_FSW_1	0.205247985386321	026_FSW_2	0.511260266713768	Oropharyngeal
115	367_FSW_2	548_FSW_2	0.19890394701247	367_FSW_1	0.221274487727989	Oropharyngeal
116	396_FSW_1	407_FSW_1	0.206327137387436	396_FSW_2	0.316893903932914	Oropharyngeal
117	6_FSW_2	123_FSW_2	0.223601981818345	6_FSW_1	0.292999043062201	Oropharyngeal
118	162_FSW_1	10_FSW_2	0.20333809033258	162_FSW_2	0.821078680633242	Oropharyngeal
119	048_FSW_1	411_FSW_2	0.294110967825657	048_FSW_2	0.457682344369789	Oropharyngeal
120	356_FSW_2	1_FSW_1	0.182845822165249	356_FSW_1	0.760302897917577	Oropharyngeal
121	161_FSW_2	58_FSW_2	0.153913556624524	161_FSW_1	0.349006922180824	Oropharyngeal
122	367_FSW_1	58_FSW_2	0.18315095462662	367_FSW_2	0.221274487727989	Oropharyngeal
123	59_FSW_2	589_FSW_1	0.25	059_FSW_1	0.622769669972682	Oropharyngeal
124	9_FSW_2	26_FSW_2	0.250864752680733	9_FSW_1	0.489512815286078	Oropharyngeal
125	345_FSW_2	161_FSW_1	0.180420945683464	345_FSW_1	0.324384692743344	Oropharyngeal
126	102_FSW_1	284_FSW_2	0.307648216911307	102_FSW_2	0.47747680335229	Oropharyngeal
127	8_FSW_2	67_FSW_2	0.318097262822216	8_FSW_1	0.391558571944902	Oropharyngeal
128	58_FSW_2	161_FSW_2	0.153913556624524	58_FSW_1	0.235406521605129	Oropharyngeal
129	72_FSW_2	48_FSW_2	0.206990861183377	72_FSW_1	0.414367663379027	Oropharyngeal
130	52_FSW_1	241_FSW_2	0.225775030439262	52_FSW_2	0.394639737526098	Oropharyngeal
131	84_FSW_2	62_FSW_2	0.238086447427411	84_FSW_1	0.605129972608703	Oropharyngeal
132	77_FSW_1	357_FSW_2	0.117400302807217	77_FSW_2	0.194067169796501	Oropharyngeal
133	548_FSW_2	367_FSW_2	0.19890394701247	548_FSW_1	0.436934028640013	Oropharyngeal
134	19_FSW_2	3_FSW_1	0.159588938911267	19_FSW_1	0.252866008245909	Oropharyngeal
135	65_FSW_1	10_FSW_2	0.359486784383402	65_FSW_2	0.375629247799896	Oropharyngeal
136	589_FSW_1	4_FSW_1	0.1822548553283	589_FSW_2	0.283747313889633	Oropharyngeal
137	241_FSW_1	104_FSW_1	0.834879406307978	241_FSW_2	0.994684963277928	Oropharyngeal
138	187_FSW_2	48_FSW_2	0.168344196472291	187_FSW_1	0.726057561630167	Oropharyngeal
139	414_FSW_2	36_FSW_2	0.135988891781654	414_FSW_1	0.287031095385169	Oropharyngeal
140	20_FSW_2	47_FSW_1	0.255402131305769	20_FSW_1	0.916746228756922	Oropharyngeal
141	411_FSW_1	25_FSW_2	0.160444752065329	411_FSW_2	0.345370506040787	Oropharyngeal
142	87_FSW_2	86_FSW_2	0.212489867743746	87_FSW_1	0.329722974380337	Oropharyngeal
143	1_FSW_2	424_FSW_2	0.120958165679968	1_FSW_1	0.324689990661715	Oropharyngeal
144	5_FSW_2	107_FSW_1	0.0941048695317441	5_FSW_1	0.427769099159414	Oropharyngeal
145	112_FSW_1	90_FSW_2	0.160024106523544	112_FSW_2	0.39995328506123	Oropharyngeal
146	47_FSW_1	20_FSW_2	0.255402131305769	47_FSW_2	0.767037419256202	Oropharyngeal
147	19_FSW_1	448_FSW_1	0.127783964365256	019_FSW_2	0.252866008245909	Oropharyngeal
148	026_FSW_2	162_FSW_1	0.239848982069193	26_FSW_1	0.511260266713768	Oropharyngeal
149	241_FSW_2	123_FSW_1	0.164161196365691	241_FSW_1	0.994684963277928	Oropharyngeal
150	114_FSW_2	589_FSW_2	0.165815838416618	114_FSW_1	0.398326450632847	Oropharyngeal
151	589_FSW_2	123_FSW_2	0.128690645509536	589_FSW_1	0.283747313889633	Oropharyngeal
152	90_FSW_2	66_FSW_2	0.119755940605858	90_FSW_1	0.249063326674945	Oropharyngeal
153	407_FSW_2	117_FSW_1	0.242279923451635	407_FSW_1	0.321965492886692	Oropharyngeal
154	107_FSW_1	5_FSW_2	0.0941048695317441	107_FSW_2	0.265018595493328	Oropharyngeal
155	72_FSW_1	411_FSW_2	0.173564817035154	72_FSW_2	0.414367663379027	Oropharyngeal
156	381_FSW_2	381_FSW_1	0.320911139729556	381_FSW_1	0.320911139729556	Oropharyngeal
157	112_FSW_2	77_FSW_2	0.108102357788051	112_FSW_1	0.39995328506123	Oropharyngeal
158	84_FSW_1	82_FSW_1	0.388797589701452	84_FSW_2	0.605129972608703	Oropharyngeal
159	76_FSW_1	284_FSW_1	0.249300238265979	76_FSW_2	0.396778863554108	Oropharyngeal
160	80_FSW_1	47_FSW_2	0.284084035646599	80_FSW_2	0.69419843158675	Oropharyngeal
161	78_FSW_1	69_FSW_1	0.180071354150223	78_FSW_2	0.227345730903027	Oropharyngeal
162	155_FSW_1	77_FSW_2	0.165934649879082	155_FSW_2	0.340020911127707	Oropharyngeal
163	36_FSW_2	414_FSW_2	0.135988891781654	36_FSW_1	0.430159632174407	Oropharyngeal
164	344_FSW_1	17_FSW_1	0.282008034591677	344_FSW_2	0.396218731820826	Oropharyngeal
165	414_FSW_1	90_FSW_1	0.11435075482793	414_FSW_2	0.287031095385169	Oropharyngeal
166	67_FSW_2	67_FSW_1	0.268451841729491	67_FSW_1	0.268451841729491	Oropharyngeal
167	117_FSW_1	407_FSW_2	0.242279923451635	117_FSW_2	0.465786974558904	Oropharyngeal
168	548_FSW_1	155_FSW_2	0.155649726251972	548_FSW_2	0.436934028640013	Oropharyngeal
169	085_FSW_1	1_FSW_2	0.188142936810948	85_FSW_2	0.411071701162843	Oropharyngeal
170	086_FSW_2	123_FSW_2	0.188744190951065	086_FSW_1	0.246106044439076	Oropharyngeal
171	272_FSW_1	112_FSW_1	0.269392927526176	272_FSW_2	0.624580784135776	Oropharyngeal
172	289_FSW_1	69_FSW_1	0.1416	289_FSW_2	0.497430569030376	Oropharyngeal
173	52_FSW_2	107_FSW_1	0.238629005869125	52_FSW_1	0.394639737526098	Oropharyngeal
174	3_FSW_2	1_FSW_2	0.164063461838358	3_FSW_1	0.214556259387449	Oropharyngeal
175	448_FSW_1	19_FSW_1	0.127783964365256	448_FSW_2	0.537413297835073	Oropharyngeal
176	5_FSW_1	112_FSW_1	0.185438204424741	5_FSW_2	0.427769099159414	Oropharyngeal
177	12_FSW_1	111_FSW_2	0.34938144708344	12_FSW_2	0.614843191803104	Oropharyngeal
178	82_FSW_2	125_FSW_2	0.209280742459397	82_FSW_1	0.417121275702896	Oropharyngeal
179	62_FSW_2	407_FSW_1	0.187851902405733	62_FSW_1	0.252204585537919	Oropharyngeal
180	104_FSW_2	284_FSW_2	0.411794282430685	104_FSW_1	0.877418012896069	Oropharyngeal
181	80_FSW_2	21_FSW_1	0.167578332810433	80_FSW_1	0.69419843158675	Oropharyngeal
182	407_FSW_1	21_FSW_1	0.141597234030494	407_FSW_2	0.321965492886692	Oropharyngeal
183	47_FSW_2	284_FSW_1	0.247947454844007	47_FSW_1	0.767037419256202	Oropharyngeal
184	115_FSW_1	284_FSW_2	0.331659070474064	115_FSW_2	0.639616473581267	Oropharyngeal
185	125_FSW_1	82_FSW_2	0.382592824958649	125_FSW_2	0.495051036189298"	Oropharyngeal
186	38_FSW_1	345_FSW_2	0.183262470391183	38_FSW_2	0.473029913635956	Oropharyngeal
187	76_FSW_2	123_FSW_2	0.213526432189484	76_FSW_1	0.396778863554108	Oropharyngeal
188	95_FSW_2	95_FSW_1	0.10906336496076	95_FSW_1	0.10906336496076	Oropharyngeal
189	95_FSW_1	95_FSW_2	0.10906336496076	95_FSW_2	0.10906336496076	Oropharyngeal
190	61_FSW_2	396_FSW_1	0.345424091027233	61_FSW_1	0.507165662433685	Oropharyngeal
191	66_FSW_1	21_FSW_2	0.406566720854155	66_FSW_2	0.59825702712655	Oropharyngeal
192	463_FSW_2	272_FSW_2	0.172162407956112	463_FSW_1	0.533871928568082	Oropharyngeal
193	289_FSW_2	8_FSW_1	0.397186346494143	289_FSW_1	0.497430569030376	Oropharyngeal
194	357_FSW_2	77_FSW_1	0.117400302807217	357_FSW_1	0.340980868508958	Oropharyngeal
195	87_FSW_1	6_FSW_2	0.252637228101363	87_FSW_2	0.329722974380337	Oropharyngeal
196	155_FSW_2	548_FSW_1	0.155649726251972	155_FSW_1	0.340020911127707	Oropharyngeal
197	011_FSW_2	147_FSW_1	0.30503937007874	11_FSW_1	0.690029307972965	Oropharyngeal
198	20_FSW_1	56_FSW_2	0.198972589803961	20_FSW_2	0.916746228756922	Oropharyngeal
199	98_FSW_1	11_FSW_2	0.309351415546106	98_FSW_2	0.516152079612146	Oropharyngeal
200	111_FSW_2	162_FSW_1	0.268988697953867	111_FSW_1	0.843496228490174	Oropharyngeal
201	77_FSW_2	112_FSW_2	0.108102357788051	77_FSW_1	0.194067169796501	Oropharyngeal
202	97_FSW_2	61_FSW_1	0.235822140652373	97_FSW_1	0.616011294907752	Oropharyngeal
203	73_FSW_1	112_FSW_2	0.207689728094609	73_FSW_2	0.349203059973407	Oropharyngeal
204	102_FSW_2	62_FSW_2	0.260012638040502	102_FSW_1	0.47747680335229	Oropharyngeal
205	85_FSW_2	357_FSW_1	0.290876643082972	85_FSW_1	0.411071701162843	Oropharyngeal
206	58_FSW_1	367_FSW_1	0.234674176807128	58_FSW_2	0.235406521605129	Oropharyngeal
207	78_FSW_2	589_FSW_2	0.159503220753481	78_FSW_1	0.227345730903027	Oropharyngeal
208	3_FSW_1	1_FSW_2	0.137169533754539	3_FSW_2	0.214556259387449	Oropharyngeal
209	161_FSW_1	345_FSW_2	0.180420945683464	161_FSW_2	0.349006922180824	Oropharyngeal
210	162_FSW_2	11_FSW_2	0.444283908253567	162_FSW_1	0.821078680633242	Oropharyngeal
211	117_FSW_2	123_FSW_1	0.291740200884589	117_FSW_1	0.465786974558904	Oropharyngeal
212	12_FSW_2	17_FSW_1	0.251065441803201	12_FSW_1	0.614843191803104	Oropharyngeal
213	4_FSW_1	589_FSW_1	0.1822548553283	4_FSW_2	0.202343547317748	Oropharyngeal
214	111_FSW_1	67_FSW_2	0.508646210884542	111_FSW_2	0.843496228490174	Oropharyngeal
215	107_FSW_2	19_FSW_2	0.162991547225285	107_FSW_1	0.265018595493328	Oropharyngeal
216	56_FSW_1	062_FSW_1	0.22844303057597	56_FSW_2	0.594744548814137	Oropharyngeal
217	396_FSW_2	396_FSW_1	0.316893903932914	396_FSW_1	0.316893903932914	Oropharyngeal
218	115_FSW_2	357_FSW_1	0.212772588443764	115_FSW_1	0.639616473581267	Oropharyngeal
219	123_FSW_2	589_FSW_2	0.128690645509536	123_FSW_1	0.212688603754036	Oropharyngeal
220	70_FSW_2	098_FSW_2	0.141867605211922	70_FSW_1	0.587605439834739	Oropharyngeal
221	48_FSW_2	187_FSW_2	0.168344196472291	48_FSW_1	0.457682344369789	Oropharyngeal
222	66_FSW_2	090_FSW_2	0.119755940605858	66_FSW_1	0.59825702712655	Oropharyngeal
223	17_FSW_2	123_FSW_2	0.198424557554609	017_FSW_1	0.528724353256021	Oropharyngeal
224	432_FSW_2	147_FSW_2	0.223373173970784	432_FSW_1	0.326603834610785	Oropharyngeal
225	10_FSW_2	357_FSW_1	0.181078524124882	10_FSW_1	0.34361844042896	Oropharyngeal
226	114_FSW_1	414_FSW_1	0.178941860465116	114_FSW_2	0.398326450632847	Oropharyngeal
227	448_FSW_2	10_FSW_2	0.244487959875488	448_FSW_1	0.537413297835073	Oropharyngeal
228	90_FSW_1	414_FSW_1	0.11435075482793	90_FSW_2	0.249063326674945	Oropharyngeal
229	98_FSW_2	70_FSW_2	0.141867605211922	98_FSW_1	0.516152079612146	Oropharyngeal
230	120_FSW_2	12_FSW_1	0.553395754228512	120_FSW_1	0.694466637457797	Oropharyngeal
231	176_FSW_1	12_FSW_2	0.366778563114657	176_FSW_2	0.430911222282761	Oropharyngeal
232	65_FSW_2	289_FSW_1	0.16022093200744	65_FSW_1	0.375629247799896	Oropharyngeal
233	344_FSW_2	52_FSW_1	0.302120392770741	344_FSW_1	0.396218731820826	Oropharyngeal
234	463_FSW_1	284_FSW_1	0.281681751485479	463_FSW_2	0.533871928568082	Oropharyngeal
235	284_FSW_2	102_FSW_1	0.307648216911307	284_FSW_1	0.694367943614175	Oropharyngeal
236	123_FSW_1	241_FSW_2	0.164161196365691	123_FSW_2	0.212688603754036	Oropharyngeal
237	8_FSW_1	107_FSW_2	0.221119551748289	8_FSW_2	0.391558571944902	Oropharyngeal
238	97_FSW_1	125_FSW_1	0.480267702447145	97_FSW_2	0.616011294907752	Oropharyngeal
239	73_FSW_2	367_FSW_1	0.208636852941484	73_FSW_1	0.349203059973407	Oropharyngeal
240	1_FSW_1	356_FSW_2	0.182845822165249	1_FSW_2	0.324689990661715	Oropharyngeal
241	345_FSW_1	21_FSW_1	0.193631456445303	345_FSW_2	0.324384692743344	Oropharyngeal
242	6_FSW_1	86_FSW_1	0.186311526052035	6_FSW_2	0.292999043062201	Oropharyngeal
243	17_FSW_1	98_FSW_2	0.250245269796776	17_FSW_2	0.528724353256021	Oropharyngeal
244	25_FSW_1	411_FSW_2	0.188383749419508	25_FSW_2	0.35412050306665	Oropharyngeal
245	424_FSW_1	125_FSW_2	0.273325065613013	424_FSW_2	0.476636367788791	Oropharyngeal
246	56_FSW_2	147_FSW_2	0.193959967224628	56_FSW_1	0.594744548814137	Oropharyngeal
247	67_FSW_1	107_FSW_1	0.240940718428979	67_FSW_2	0.268451841729491	Oropharyngeal
248	4_FSW_2	69_FSW_2	0.170978732561059	4_FSW_1	0.202343547317748	Oropharyngeal
249	69_FSW_2	5_FSW_2	0.14269858350422	69_FSW_1	0.174884639409999	Oropharyngeal
250	62_FSW_1	345_FSW_2	0.193261265203425	62_FSW_2	0.252204585537919	Oropharyngeal
251	104_FSW_1	162_FSW_2	0.771564694082247	104_FSW_2	0.877418012896069	Oropharyngeal
252	432_FSW_1	69_FSW_1	0.123746309735634	432_FSW_2	0.326603834610785	Oropharyngeal
253	376_FSW_1	345_FSW_2	0.195494240758865	376_FSW_2	0.535946662382521	Oropharyngeal
254	120_FSW_1	284_FSW_2	0.374458979720858	120_FSW_2	0.694466637457797"	Oropharyngeal
255	36_FSW_1	20_FSW_1	0.204508807691138	36_FSW_2	0.430159632174407	Oropharyngeal
256	411_FSW_2	72_FSW_1	0.173564817035154	411_FSW_1	0.345370506040787	Oropharyngeal
257	11_FSW_1	69_FSW_2	0.170833098472465	11_FSW_2	0.690029307972965	Oropharyngeal
258	187_FSW_1	147_FSW_1	0.319183852086866	187_FSW_2	0.726057561630167	Oropharyngeal
259	356_FSW_1	162_FSW_2	0.47512268780672	356_FSW_2	0.760302897917577	Oropharyngeal
260	25_FSW_2	411_FSW_1	0.160444752065329	25_FSW_1	0.35412050306665	Oropharyngeal
261	70_FSW_1	95_FSW_1	0.175756132412479	70_FSW_2	0.587605439834739	Oropharyngeal
262	125_FSW_2	82_FSW_2	0.209280742459397	125_FSW_1	0.495051036189298	Oropharyngeal
263	61_FSW_1	97_FSW_2	0.235822140652373	61_FSW_2	0.507165662433685	Oropharyngeal
264	176_FSW_2	117_FSW_1	0.316260394893156	176_FSW_1	0.430911222282761	Oropharyngeal
265	59_FSW_1	345_FSW_2	0.204041633478615	59_FSW_2	0.622769669972682	Oropharyngeal
266	86_FSW_1	19_FSW_1	0.150152712899748	86_FSW_2	0.246106044439076	Oropharyngeal
